# Supplementary material for: Brand safety: the effects of controversial video content on pre-roll advertising
Source: Heliyon. 2018 Dec 19;4(12):e01041. doi: 10.1016/j.heliyon.2018.e01041 (PMC6304455; doi:10.1016/j.heliyon.2018.e01041)
Supplement: S3.Biometrics Data [file mmc3.csv]

ID	Variation_GroupNumber	EDA_microsiemens	Smiling_t-statistic	Stimulus.Second
Participant.014	ROT8_G2	0.929929163	-1.402018905	Smiling_Baseline.0
Participant.014	ROT8_G2	0.928186257	0.465222342	Smiling_Baseline.1
Participant.014	ROT8_G2	0.92516547	0.970382406	Smiling_Baseline.2
Participant.014	ROT8_G2	0.923965794	0.378439362	Smiling_Baseline.3
Participant.014	ROT8_G2	0.922717588	-0.279249773	Smiling_Baseline.4
Participant.014	ROT8_G2	0.921114738	-0.323339925	Smiling_Baseline.5
Participant.014	ROT8_G2	0.919475534	-0.307448129	Smiling_Baseline.6
Participant.014	ROT8_G2	0.91788149	-0.364439567	Welcome_Instructions.0
Participant.014	ROT8_G2	0.916494834	-0.470189326	Welcome_Instructions.1
Participant.014	ROT8_G2	0.916274453	-0.19135712	Welcome_Instructions.2
Participant.014	ROT8_G2	0.915465846	-0.34879791	Welcome_Instructions.3
Participant.014	ROT8_G2	0.913376089	-0.320909202	Welcome_Instructions.4
Participant.014	ROT8_G2	0.911476695	-0.260958649	Welcome_Instructions.5
Participant.014	ROT8_G2	0.909564508	-0.247483253	Welcome_Instructions.6
Participant.014	ROT8_G2	0.908109165	-0.129181637	Welcome_Instructions.7
Participant.014	ROT8_G2	0.907199954	-0.460514314	Welcome_Instructions.8
Participant.014	ROT8_G2	0.906288093	-0.638657475	Welcome_Instructions.9
Participant.014	ROT8_G2	0.905161956	-0.691554098	Welcome_Instructions.10
Participant.014	ROT8_G2	0.903629264	-0.786326212	Welcome_Instructions.11
Participant.014	ROT8_G2	0.903452788	-1.050794935	Welcome_Instructions.12
Participant.014	ROT8_G2	0.90305048	-1.551338291	Welcome_Instructions.13
Participant.014	ROT8_G2	0.902139775	-0.423508328	Welcome_Instructions.14
Participant.014	ROT8_G2	0.901098334	-0.588537484	Welcome_Instructions.15
Participant.014	ROT8_G2	0.900075613	-0.741989692	Welcome_Instructions.16
Participant.014	ROT8_G2	0.898004305	-1.006200138	Welcome_Instructions.17
Participant.014	ROT8_G2	0.8962967	-2.874253722	Welcome_Instructions.18
Participant.014	ROT8_G2	0.894781738	-3.754129716	Welcome_Instructions.19
Participant.014	ROT8_G2	0.893069269	-3.832514222	Welcome_Instructions.20
Participant.014	ROT8_G2	0.891214604	-3.822366587	Welcome_Instructions.21
Participant.014	ROT8_G2	0.88919011	-3.680895456	Welcome_Instructions.22
Participant.014	ROT8_G2	0.887440596	-3.584885495	Welcome_Instructions.23
Participant.014	ROT8_G2	0.885724273	-3.709073033	Welcome_Instructions.24
Participant.014	ROT8_G2	0.883845333	-3.661592007	Welcome_Instructions.25
Participant.014	ROT8_G2	0.882135764	-3.620660941	Welcome_Instructions.26
Participant.014	ROT8_G2	0.88091594	-2.311098286	Welcome_Instructions.27
Participant.014	ROT8_G2	0.881233019	-2.28733228	Welcome_Instructions.28
Participant.014	ROT8_G2	0.88099974	-2.544590092	Welcome_Instructions.29
Participant.014	ROT8_G2	0.880162082	-2.359187603	Welcome_Instructions.30
Participant.014	ROT8_G2	0.879200235	-2.224342759	Welcome_Instructions.31
Participant.014	ROT8_G2	0.879206186	-2.466744389	Welcome_Instructions.32
Participant.014	ROT8_G2	0.879780533	-2.701109902	Welcome_Instructions.33
Participant.014	ROT8_G2	0.879355335	-2.671835375	Welcome_Instructions.34
Participant.014	ROT8_G2	0.877786443	-2.244585228	Welcome_Instructions.35
Participant.014	ROT8_G2	0.876414681	-2.425176518	Welcome_Instructions.36
Participant.014	ROT8_G2	0.875255197	-2.355762068	Welcome_Instructions.37
Participant.014	ROT8_G2	0.873850017	-2.216983255	Welcome_Instructions.38
Participant.014	ROT8_G2	0.872597252	-2.375272711	Welcome_Instructions.39
Participant.014	ROT8_G2	0.872105088	-2.89468411	Smiling_Calibration.0
Participant.014	ROT8_G2	0.872252583	-3.178485552	Smiling_Calibration.1
Participant.014	ROT8_G2	0.872115982	-3.338244622	Smiling_Calibration.2
Participant.014	ROT8_G2	0.872142519	-3.408546797	Smiling_Calibration.3
Participant.014	ROT8_G2	0.871655721	-3.137145996	Smiling_Calibration.4
Participant.014	ROT8_G2	0.870948966	0.274919607	Smiling_Calibration.5
Participant.014	ROT8_G2	0.869741439	1.175289371	Smiling_Calibration.6
Participant.014	ROT8_G2	0.868089174	-3.539495751	Smiling_Calibration.7
Participant.014	ROT8_G2	0.866592011	-3.881441339	Smiling_Calibration.8
Participant.014	ROT8_G2	0.865217731	-3.407072067	Smiling_Calibration.9
Participant.014	ROT8_G2	0.86453865	-3.957139662	Smiling_Calibration.10
Participant.014	ROT8_G2	0.863795764	-1.037197256	Smiling_Calibration.11
Participant.014	ROT8_G2	0.863420633	-1.577789801	Smiling_Calibration.12
Participant.014	ROT8_G2	0.863066659	-2.058074903	Smiling_Calibration.13
Participant.014	ROT8_G2	0.862363673	-2.309065708	Smiling_Calibration.14
Participant.014	ROT8_G2	0.861275781	-2.59704361	Smiling_Calibration.15
Participant.014	ROT8_G2	0.860165612	-2.400801754	Smiling_Calibration.16
Participant.014	ROT8_G2	0.85889041	-2.322119188	Smiling_Calibration.17
Participant.014	ROT8_G2	0.857979966	-2.372091634	Smiling_Calibration.18
Participant.014	ROT8_G2	0.857071006	-2.404535421	Smiling_Calibration.19
Participant.014	ROT8_G2	0.856015426	-2.574310166	Smiling_Calibration.20
Participant.014	ROT8_G2	0.855167904	-3.366262531	Smiling_Calibration.21
Participant.014	ROT8_G2	0.854473799	-3.362223434	Smiling_Calibration.22
Participant.014	ROT8_G2	0.854057888	-3.599198055	Smiling_Calibration.23
Participant.014	ROT8_G2	0.853504564	-3.390856171	Smiling_Calibration.24
Participant.014	ROT8_G2	0.853116014	-2.674834764	Smiling_Calibration.25
Participant.014	ROT8_G2	0.852245991	0.920299192	Smiling_Calibration.26
Participant.014	ROT8_G2	0.851394988	0.952631454	Smiling_Calibration.27
Participant.014	ROT8_G2	0.850225714	0.680284568	Smiling_Calibration.28
Participant.014	ROT8_G2	0.849293463	0.58452491	Smiling_Calibration.29
Participant.014	ROT8_G2	0.848706582	0.824646286	Smiling_Calibration.30
Participant.014	ROT8_G2	0.848617217	3.290090493	Smiling_Calibration.31
Participant.014	ROT8_G2	0.84843252	3.076146089	Smiling_Calibration.32
Participant.014	ROT8_G2	0.848295905	2.950179839	Smiling_Calibration.33
Participant.014	ROT8_G2	0.848348643	2.882762814	Smiling_Calibration.34
Participant.014	ROT8_G2	0.84832681	2.755082178	Smiling_Calibration.35
Participant.014	ROT8_G2	0.849184357	3.755019283	Smiling_Calibration.36
Participant.014	ROT8_G2	0.849403419	3.965895271	Smiling_Calibration.37
Participant.014	ROT8_G2	0.848724028	3.916633224	Smiling_Calibration.38
Participant.014	ROT8_G2	0.847435808	3.811198775	Smiling_Calibration.39
Participant.014	ROT8_G2	0.846097896	2.599807903	Smiling_Calibration.40
Participant.014	ROT8_G2	0.8457108	-0.793568198	Smiling_Calibration.41
Participant.014	ROT8_G2	0.845290514	-0.710682596	Smiling_Calibration.42
Participant.014	ROT8_G2	0.844722657	-1.117853028	Smiling_Calibration.43
Participant.014	ROT8_G2	0.84365951	-1.482311853	Smiling_Calibration.44
Participant.014	ROT8_G2	0.842683038	-1.480057891	Smiling_Calibration.45
Participant.014	ROT8_G2	0.842364989	-1.568015035	Smiling_Calibration.46
Participant.014	ROT8_G2	0.842305859	-1.645525169	Smiling_Calibration.47
Participant.014	ROT8_G2	0.842864227	-1.506476355	Smiling_Calibration.48
Participant.014	ROT8_G2	0.842927388	-1.604652373	Smiling_Calibration.49
Participant.014	ROT8_G2	0.843658918	-1.495957311	Smiling_Calibration.50
Participant.014	ROT8_G2	0.845573012	-1.879003678	Smiling_Calibration.51
Participant.014	ROT8_G2	0.845665866	-2.010041428	Smiling_Calibration.52
Participant.014	ROT8_G2	0.844210084	-2.073427575	Smiling_Calibration.53
Participant.014	ROT8_G2	0.843338574	-1.676206142	Smiling_Calibration.54
Participant.014	ROT8_G2	0.843456642	-2.228337812	Smiling_Calibration.55
Participant.014	ROT8_G2	0.843584763	-4.358438428	Smiling_Calibration.56
Participant.014	ROT8_G2	0.843126786	-4.41163559	Smiling_Calibration.57
Participant.014	ROT8_G2	0.842048658	-4.564504019	Smiling_Calibration.58
Participant.014	ROT8_G2	0.841569398	-4.634974424	Smiling_Calibration.59
Participant.014	ROT8_G2	0.841055993	-2.768047658	Smiling_Calibration.60
Participant.014	ROT8_G2	0.841072444	-2.694508587	Baseline_Instructions.0
Participant.014	ROT8_G2	0.84073122	-2.887165356	Baseline_Instructions.1
Participant.014	ROT8_G2	0.84011326	-2.563698181	Baseline_Instructions.2
Participant.014	ROT8_G2	0.839703069	-2.528111373	Baseline_Instructions.3
Participant.014	ROT8_G2	0.839566449	-2.606267802	Baseline_Instructions.4
Participant.014	ROT8_G2	0.83921719	-2.819721889	Baseline_Instructions.5
Participant.014	ROT8_G2	0.83900523	-2.866288219	Baseline_Instructions.6
Participant.014	ROT8_G2	0.838488774	-2.67914149	Baseline_Instructions.7
Participant.014	ROT8_G2	0.838290409	-2.824130126	Baseline_Instructions.8
Participant.014	ROT8_G2	0.8389401	-2.820216974	Baseline_Instructions.9
Participant.014	ROT8_G2	0.839274595	-2.42321636	Zen_4min_Baseline.0
Participant.014	ROT8_G2	0.838630097	-2.783540577	Zen_4min_Baseline.1
Participant.014	ROT8_G2	0.838138962	-2.901520888	Zen_4min_Baseline.2
Participant.014	ROT8_G2	0.838008507	-2.633312702	Zen_4min_Baseline.3
Participant.014	ROT8_G2	0.838110933	-2.560708199	Zen_4min_Baseline.4
Participant.014	ROT8_G2	0.837776981	-2.659957695	Zen_4min_Baseline.5
Participant.014	ROT8_G2	0.837330618	-2.548245335	Zen_4min_Baseline.6
Participant.014	ROT8_G2	0.83709279	-2.729423421	Zen_4min_Baseline.7
Participant.014	ROT8_G2	0.837415041	-2.717766635	Zen_4min_Baseline.8
Participant.014	ROT8_G2	0.837314032	-2.695109733	Zen_4min_Baseline.9
Participant.014	ROT8_G2	0.837580821	-2.774325546	Zen_4min_Baseline.10
Participant.014	ROT8_G2	0.837580033	-2.390991841	Zen_4min_Baseline.11
Participant.014	ROT8_G2	0.838714858	-2.2187572	Zen_4min_Baseline.12
Participant.014	ROT8_G2	0.840782424	-2.852741718	Zen_4min_Baseline.13
Participant.014	ROT8_G2	0.841281306	-3.170136064	Zen_4min_Baseline.14
Participant.014	ROT8_G2	0.841700204	-2.898766892	Zen_4min_Baseline.15
Participant.014	ROT8_G2	0.841896334	-2.185901244	Zen_4min_Baseline.16
Participant.014	ROT8_G2	0.841754551	-1.977894545	Zen_4min_Baseline.17
Participant.014	ROT8_G2	0.841743483	-1.90758508	Zen_4min_Baseline.18
Participant.014	ROT8_G2	0.841618419	-1.921663931	Zen_4min_Baseline.19
Participant.014	ROT8_G2	0.841863167	-2.384068902	Zen_4min_Baseline.20
Participant.014	ROT8_G2	0.842133478	-2.41909949	Zen_4min_Baseline.21
Participant.014	ROT8_G2	0.841670633	-2.501095057	Zen_4min_Baseline.22
Participant.014	ROT8_G2	0.841788117	-2.562425566	Zen_4min_Baseline.23
Participant.014	ROT8_G2	0.84169366	-2.659877443	Zen_4min_Baseline.24
Participant.014	ROT8_G2	0.841370158	-2.738101053	Zen_4min_Baseline.25
Participant.014	ROT8_G2	0.841436391	-2.670772825	Zen_4min_Baseline.26
Participant.014	ROT8_G2	0.841199022	-2.532643191	Zen_4min_Baseline.27
Participant.014	ROT8_G2	0.841018871	-2.584947332	Zen_4min_Baseline.28
Participant.014	ROT8_G2	0.840966103	-2.763698442	Zen_4min_Baseline.29
Participant.014	ROT8_G2	0.84072757	-2.457556516	Zen_4min_Baseline.30
Participant.014	ROT8_G2	0.840671235	-2.781240327	Zen_4min_Baseline.31
Participant.014	ROT8_G2	0.840193258	-2.550576099	Zen_4min_Baseline.32
Participant.014	ROT8_G2	0.840477027	-2.650961908	Zen_4min_Baseline.33
Participant.014	ROT8_G2	0.840299005	-2.649593639	Zen_4min_Baseline.34
Participant.014	ROT8_G2	0.839866426	-2.519656624	Zen_4min_Baseline.35
Participant.014	ROT8_G2	0.83947148	-2.634956169	Zen_4min_Baseline.36
Participant.014	ROT8_G2	0.839556694	-2.764238294	Zen_4min_Baseline.37
Participant.014	ROT8_G2	0.840068147	-2.845598664	Zen_4min_Baseline.38
Participant.014	ROT8_G2	0.840043068	-2.693074195	Zen_4min_Baseline.39
Participant.014	ROT8_G2	0.839825178	-2.475277646	Zen_4min_Baseline.40
Participant.014	ROT8_G2	0.839839008	-2.136715682	Zen_4min_Baseline.41
Participant.014	ROT8_G2	0.839790972	-3.348373381	Zen_4min_Baseline.42
Participant.014	ROT8_G2	0.839176131	-2.985494903	Zen_4min_Baseline.43
Participant.014	ROT8_G2	0.839781723	-2.862608814	Zen_4min_Baseline.44
Participant.014	ROT8_G2	0.839779649	-2.518047622	Zen_4min_Baseline.45
Participant.014	ROT8_G2	0.839619558	-2.426664543	Zen_4min_Baseline.46
Participant.014	ROT8_G2	0.840372338	-2.559270467	Zen_4min_Baseline.47
Participant.014	ROT8_G2	0.84006573	-2.557141956	Zen_4min_Baseline.48
Participant.014	ROT8_G2	0.84042746	-1.761880517	Zen_4min_Baseline.49
Participant.014	ROT8_G2	0.840575359	-1.749807771	Zen_4min_Baseline.50
Participant.014	ROT8_G2	0.840815849	-2.058786852	Zen_4min_Baseline.51
Participant.014	ROT8_G2	0.841770269	-2.193750731	Zen_4min_Baseline.52
Participant.014	ROT8_G2	0.842085802	-2.310486623	Zen_4min_Baseline.53
Participant.014	ROT8_G2	0.843529307	-2.38508074	Zen_4min_Baseline.54
Participant.014	ROT8_G2	0.843789366	-2.506133715	Zen_4min_Baseline.55
Participant.014	ROT8_G2	0.843868383	-1.902965339	Zen_4min_Baseline.56
Participant.014	ROT8_G2	0.84327517	-1.491408825	Zen_4min_Baseline.57
Participant.014	ROT8_G2	0.842917629	-0.881149224	Zen_4min_Baseline.58
Participant.014	ROT8_G2	0.842662096	-0.597959797	Zen_4min_Baseline.59
Participant.014	ROT8_G2	0.842267646	-0.576613084	Zen_4min_Baseline.60
Participant.014	ROT8_G2	0.84314017	-0.874817689	Zen_4min_Baseline.61
Participant.014	ROT8_G2	0.843017281	-0.780153223	Zen_4min_Baseline.62
Participant.014	ROT8_G2	0.842890482	-1.011710358	Zen_4min_Baseline.63
Participant.014	ROT8_G2	0.841887316	-1.029303959	Zen_4min_Baseline.64
Participant.014	ROT8_G2	0.841414215	-0.96709644	Zen_4min_Baseline.65
Participant.014	ROT8_G2	0.840028284	-0.996581759	Zen_4min_Baseline.66
Participant.014	ROT8_G2	0.839311575	-1.109182707	Zen_4min_Baseline.67
Participant.014	ROT8_G2	0.838940217	-1.100870984	Zen_4min_Baseline.68
Participant.014	ROT8_G2	0.838591695	-1.065307983	Zen_4min_Baseline.69
Participant.014	ROT8_G2	0.837644499	-1.036339394	Zen_4min_Baseline.70
Participant.014	ROT8_G2	0.838033476	-0.919741035	Zen_4min_Baseline.71
Participant.014	ROT8_G2	0.83801167	-0.741558552	Zen_4min_Baseline.72
Participant.014	ROT8_G2	0.838007461	-0.723705467	Zen_4min_Baseline.73
Participant.014	ROT8_G2	0.837676452	-0.783482218	Zen_4min_Baseline.74
Participant.014	ROT8_G2	0.837291442	-0.780323664	Zen_4min_Baseline.75
Participant.014	ROT8_G2	0.837601461	-1.030943743	Zen_4min_Baseline.76
Participant.014	ROT8_G2	0.837395062	-1.030675999	Zen_4min_Baseline.77
Participant.014	ROT8_G2	0.836900057	-1.174706125	Zen_4min_Baseline.78
Participant.014	ROT8_G2	0.836752792	-1.088750601	Zen_4min_Baseline.79
Participant.014	ROT8_G2	0.836526782	-1.109180195	Zen_4min_Baseline.80
Participant.014	ROT8_G2	0.8363035	-1.239820814	Zen_4min_Baseline.81
Participant.014	ROT8_G2	0.835401545	-1.149502166	Zen_4min_Baseline.82
Participant.014	ROT8_G2	0.835719384	-1.217703053	Zen_4min_Baseline.83
Participant.014	ROT8_G2	0.835247884	-1.212432337	Zen_4min_Baseline.84
Participant.014	ROT8_G2	0.835408827	-1.140836763	Zen_4min_Baseline.85
Participant.014	ROT8_G2	0.83447506	-1.248489533	Zen_4min_Baseline.86
Participant.014	ROT8_G2	0.834572875	-1.195053482	Zen_4min_Baseline.87
Participant.014	ROT8_G2	0.834260208	-1.140094455	Zen_4min_Baseline.88
Participant.014	ROT8_G2	0.833959862	-1.223526342	Zen_4min_Baseline.89
Participant.014	ROT8_G2	0.833764223	-1.308718379	Zen_4min_Baseline.90
Participant.014	ROT8_G2	0.833939552	-1.224305287	Zen_4min_Baseline.91
Participant.014	ROT8_G2	0.833535128	-1.177386999	Zen_4min_Baseline.92
Participant.014	ROT8_G2	0.83373819	-1.252031758	Zen_4min_Baseline.93
Participant.014	ROT8_G2	0.833995903	-1.269416979	Zen_4min_Baseline.94
Participant.014	ROT8_G2	0.834401615	-1.241232923	Zen_4min_Baseline.95
Participant.014	ROT8_G2	0.83435288	-1.080468496	Zen_4min_Baseline.96
Participant.014	ROT8_G2	0.834306451	-1.06659099	Zen_4min_Baseline.97
Participant.014	ROT8_G2	0.833893339	-1.187378724	Zen_4min_Baseline.98
Participant.014	ROT8_G2	0.833692707	-1.374997123	Zen_4min_Baseline.99
Participant.014	ROT8_G2	0.833775448	-1.137001697	Zen_4min_Baseline.100
Participant.014	ROT8_G2	0.834065872	-1.144396969	Zen_4min_Baseline.101
Participant.014	ROT8_G2	0.834121036	-1.366629585	Zen_4min_Baseline.102
Participant.014	ROT8_G2	0.833734376	-1.468901984	Zen_4min_Baseline.103
Participant.014	ROT8_G2	0.833331916	-1.322920752	Zen_4min_Baseline.104
Participant.014	ROT8_G2	0.833121868	-1.389832703	Zen_4min_Baseline.105
Participant.014	ROT8_G2	0.833044173	-1.185896762	Zen_4min_Baseline.106
Participant.014	ROT8_G2	0.832401467	-1.276275539	Zen_4min_Baseline.107
Participant.014	ROT8_G2	0.832613739	-1.28667326	Zen_4min_Baseline.108
Participant.014	ROT8_G2	0.832423309	-1.214246909	Zen_4min_Baseline.109
Participant.014	ROT8_G2	0.832064685	-1.169177992	Zen_4min_Baseline.110
Participant.014	ROT8_G2	0.832016256	-1.369639142	Zen_4min_Baseline.111
Participant.014	ROT8_G2	0.831475494	-1.332118702	Zen_4min_Baseline.112
Participant.014	ROT8_G2	0.831847687	-1.355028772	Zen_4min_Baseline.113
Participant.014	ROT8_G2	0.832018719	-1.452368208	Zen_4min_Baseline.114
Participant.014	ROT8_G2	0.831710557	-1.472722308	Zen_4min_Baseline.115
Participant.014	ROT8_G2	0.831757915	-1.584759712	Zen_4min_Baseline.116
Participant.014	ROT8_G2	0.832208652	-1.320527172	Zen_4min_Baseline.117
Participant.014	ROT8_G2	0.83204275	-1.375607899	Zen_4min_Baseline.118
Participant.014	ROT8_G2	0.831433206	-1.486328538	Zen_4min_Baseline.119
Participant.014	ROT8_G2	0.831023229	-1.337762483	Zen_4min_Baseline.120
Participant.014	ROT8_G2	0.830542684	-1.304362377	Zen_4min_Baseline.121
Participant.014	ROT8_G2	0.830349302	-1.205945628	Zen_4min_Baseline.122
Participant.014	ROT8_G2	0.830092339	-1.427261941	Zen_4min_Baseline.123
Participant.014	ROT8_G2	0.829702283	-1.150720278	Zen_4min_Baseline.124
Participant.014	ROT8_G2	0.829508407	-1.285102097	Zen_4min_Baseline.125
Participant.014	ROT8_G2	0.829284293	-1.293373473	Zen_4min_Baseline.126
Participant.014	ROT8_G2	0.829348309	-1.263709801	Zen_4min_Baseline.127
Participant.014	ROT8_G2	0.829206948	-1.269872614	Zen_4min_Baseline.128
Participant.014	ROT8_G2	0.829126086	-1.211237081	Zen_4min_Baseline.129
Participant.014	ROT8_G2	0.828975585	-1.13540973	Zen_4min_Baseline.130
Participant.014	ROT8_G2	0.828561047	-1.267391904	Zen_4min_Baseline.131
Participant.014	ROT8_G2	0.828447228	-1.109370438	Zen_4min_Baseline.132
Participant.014	ROT8_G2	0.828131176	-1.129880047	Zen_4min_Baseline.133
Participant.014	ROT8_G2	0.828025729	-1.210410152	Zen_4min_Baseline.134
Participant.014	ROT8_G2	0.827683536	-1.186375395	Zen_4min_Baseline.135
Participant.014	ROT8_G2	0.828300531	-1.131349468	Zen_4min_Baseline.136
Participant.014	ROT8_G2	0.828087186	-0.981101662	Zen_4min_Baseline.137
Participant.014	ROT8_G2	0.827588453	-1.126305597	Zen_4min_Baseline.138
Participant.014	ROT8_G2	0.827373292	-1.230410592	Zen_4min_Baseline.139
Participant.014	ROT8_G2	0.827060085	-1.224385818	Zen_4min_Baseline.140
Participant.014	ROT8_G2	0.826729094	-1.062796036	Zen_4min_Baseline.141
Participant.014	ROT8_G2	0.826849609	-1.139760017	Zen_4min_Baseline.142
Participant.014	ROT8_G2	0.826632866	-1.145125004	Zen_4min_Baseline.143
Participant.014	ROT8_G2	0.826526439	-1.120518191	Zen_4min_Baseline.144
Participant.014	ROT8_G2	0.82668068	-1.242944511	Zen_4min_Baseline.145
Participant.014	ROT8_G2	0.826481565	-1.372682497	Zen_4min_Baseline.146
Participant.014	ROT8_G2	0.82633156	-1.272798793	Zen_4min_Baseline.147
Participant.014	ROT8_G2	0.825821935	-1.484146833	Zen_4min_Baseline.148
Participant.014	ROT8_G2	0.825751347	-1.787141434	Zen_4min_Baseline.149
Participant.014	ROT8_G2	0.825663252	-1.567510462	Zen_4min_Baseline.150
Participant.014	ROT8_G2	0.825409407	-1.3439936	Zen_4min_Baseline.151
Participant.014	ROT8_G2	0.82555518	-1.292023722	Zen_4min_Baseline.152
Participant.014	ROT8_G2	0.825539018	-1.655068329	Zen_4min_Baseline.153
Participant.014	ROT8_G2	0.825297495	-1.439220397	Zen_4min_Baseline.154
Participant.014	ROT8_G2	0.825101829	-1.269689274	Zen_4min_Baseline.155
Participant.014	ROT8_G2	0.824894104	-1.289170742	Zen_4min_Baseline.156
Participant.014	ROT8_G2	0.824786603	-1.414944299	Zen_4min_Baseline.157
Participant.014	ROT8_G2	0.824811779	-1.291921155	Zen_4min_Baseline.158
Participant.014	ROT8_G2	0.825240106	-1.297295062	Zen_4min_Baseline.159
Participant.014	ROT8_G2	0.825934946	-1.18425703	Zen_4min_Baseline.160
Participant.014	ROT8_G2	0.826415644	-1.014365816	Zen_4min_Baseline.161
Participant.014	ROT8_G2	0.826530302	-1.287997039	Zen_4min_Baseline.162
Participant.014	ROT8_G2	0.826391773	-1.249357149	Zen_4min_Baseline.163
Participant.014	ROT8_G2	0.826118203	-1.120105692	Zen_4min_Baseline.164
Participant.014	ROT8_G2	0.825840953	-1.368487517	Zen_4min_Baseline.165
Participant.014	ROT8_G2	0.825452883	-1.319885763	Zen_4min_Baseline.166
Participant.014	ROT8_G2	0.825266285	-1.315044931	Zen_4min_Baseline.167
Participant.014	ROT8_G2	0.825258252	-1.433415174	Zen_4min_Baseline.168
Participant.014	ROT8_G2	0.825148342	-1.279713996	Zen_4min_Baseline.169
Participant.014	ROT8_G2	0.825046228	-1.435064046	Zen_4min_Baseline.170
Participant.014	ROT8_G2	0.824763894	-1.128948007	Zen_4min_Baseline.171
Participant.014	ROT8_G2	0.824673589	-1.114286995	Zen_4min_Baseline.172
Participant.014	ROT8_G2	0.824588995	-1.169700638	Zen_4min_Baseline.173
Participant.014	ROT8_G2	0.824475595	-1.044760942	Zen_4min_Baseline.174
Participant.014	ROT8_G2	0.824068344	-1.226158094	Zen_4min_Baseline.175
Participant.014	ROT8_G2	0.824094925	-1.323426453	Zen_4min_Baseline.176
Participant.014	ROT8_G2	0.824099604	-1.714557239	Zen_4min_Baseline.177
Participant.014	ROT8_G2	0.823909239	-1.569667161	Zen_4min_Baseline.178
Participant.014	ROT8_G2	0.824427331	-0.684019812	Zen_4min_Baseline.179
Participant.014	ROT8_G2	0.82457145	-1.247507445	Zen_4min_Baseline.180
Participant.014	ROT8_G2	0.824754985	-0.438600779	Zen_4min_Baseline.181
Participant.014	ROT8_G2	0.826299152	-0.971487268	Zen_4min_Baseline.182
Participant.014	ROT8_G2	0.828981071	-1.352459033	Zen_4min_Baseline.183
Participant.014	ROT8_G2	0.829556167	-1.611643426	Zen_4min_Baseline.184
Participant.014	ROT8_G2	0.829927293	-1.614415423	Zen_4min_Baseline.185
Participant.014	ROT8_G2	0.829793991	-1.694368919	Zen_4min_Baseline.186
Participant.014	ROT8_G2	0.829890484	-1.658487235	Zen_4min_Baseline.187
Participant.014	ROT8_G2	0.829809574	-1.725488551	Zen_4min_Baseline.188
Participant.014	ROT8_G2	0.830219573	-1.670231803	Zen_4min_Baseline.189
Participant.014	ROT8_G2	0.830124763	-1.625735474	Zen_4min_Baseline.190
Participant.014	ROT8_G2	0.82993553	-1.96841561	Zen_4min_Baseline.191
Participant.014	ROT8_G2	0.829515232	-1.674513785	Zen_4min_Baseline.192
Participant.014	ROT8_G2	0.829349362	-1.749100955	Zen_4min_Baseline.193
Participant.014	ROT8_G2	0.829224694	-1.774772899	Zen_4min_Baseline.194
Participant.014	ROT8_G2	0.828851499	-1.674615592	Zen_4min_Baseline.195
Participant.014	ROT8_G2	0.828495191	-1.805009229	Zen_4min_Baseline.196
Participant.014	ROT8_G2	0.828316216	-1.856761567	Zen_4min_Baseline.197
Participant.014	ROT8_G2	0.827906082	-1.827764781	Zen_4min_Baseline.198
Participant.014	ROT8_G2	0.827515467	-1.686048967	Zen_4min_Baseline.199
Participant.014	ROT8_G2	0.827030871	-1.898567364	Zen_4min_Baseline.200
Participant.014	ROT8_G2	0.826393932	-1.653844169	Zen_4min_Baseline.201
Participant.014	ROT8_G2	0.825917857	-1.805192312	Zen_4min_Baseline.202
Participant.014	ROT8_G2	0.825866461	-2.244368775	Zen_4min_Baseline.203
Participant.014	ROT8_G2	0.826339697	-2.011163171	Zen_4min_Baseline.204
Participant.014	ROT8_G2	0.826482311	-1.810714753	Zen_4min_Baseline.205
Participant.014	ROT8_G2	0.826599473	-1.97608935	Zen_4min_Baseline.206
Participant.014	ROT8_G2	0.826446222	-2.025404743	Zen_4min_Baseline.207
Participant.014	ROT8_G2	0.825977811	-1.876748339	Zen_4min_Baseline.208
Participant.014	ROT8_G2	0.82594628	-2.150877221	Zen_4min_Baseline.209
Participant.014	ROT8_G2	0.825847346	-2.007337523	Zen_4min_Baseline.210
Participant.014	ROT8_G2	0.825475785	-1.81285394	Zen_4min_Baseline.211
Participant.014	ROT8_G2	0.825508923	-1.95668327	Zen_4min_Baseline.212
Participant.014	ROT8_G2	0.825439959	-2.062430961	Zen_4min_Baseline.213
Participant.014	ROT8_G2	0.825299933	-1.981915903	Zen_4min_Baseline.214
Participant.014	ROT8_G2	0.824837523	-1.886516476	Zen_4min_Baseline.215
Participant.014	ROT8_G2	0.824521641	-2.03393587	Zen_4min_Baseline.216
Participant.014	ROT8_G2	0.82450543	-2.107467127	Zen_4min_Baseline.217
Participant.014	ROT8_G2	0.824174068	-1.886792072	Zen_4min_Baseline.218
Participant.014	ROT8_G2	0.823952578	-2.022973163	Zen_4min_Baseline.219
Participant.014	ROT8_G2	0.823831348	-2.17242676	Zen_4min_Baseline.220
Participant.014	ROT8_G2	0.823996087	-1.92834638	Zen_4min_Baseline.221
Participant.014	ROT8_G2	0.823655935	-1.921445656	Zen_4min_Baseline.222
Participant.014	ROT8_G2	0.823593683	-2.005439639	Zen_4min_Baseline.223
Participant.014	ROT8_G2	0.823278566	-2.027424256	Zen_4min_Baseline.224
Participant.014	ROT8_G2	0.822890999	-1.941927449	Zen_4min_Baseline.225
Participant.014	ROT8_G2	0.822331616	-2.013996788	Zen_4min_Baseline.226
Participant.014	ROT8_G2	0.822059747	-1.889764383	Zen_4min_Baseline.227
Participant.014	ROT8_G2	0.821649084	-2.093124062	Zen_4min_Baseline.228
Participant.014	ROT8_G2	0.821254738	-2.070278581	Zen_4min_Baseline.229
Participant.014	ROT8_G2	0.821061237	-2.145437207	Zen_4min_Baseline.230
Participant.014	ROT8_G2	0.820895341	-2.128699668	Zen_4min_Baseline.231
Participant.014	ROT8_G2	0.820643874	-1.830269575	Zen_4min_Baseline.232
Participant.014	ROT8_G2	0.820637885	-1.77904674	Zen_4min_Baseline.233
Participant.014	ROT8_G2	0.820273919	-2.043887043	Zen_4min_Baseline.234
Participant.014	ROT8_G2	0.820195139	-1.986151361	Zen_4min_Baseline.235
Participant.014	ROT8_G2	0.820372755	-2.414722029	Zen_4min_Baseline.236
Participant.014	ROT8_G2	0.820368289	-2.437928867	Zen_4min_Baseline.237
Participant.014	ROT8_G2	0.820373665	-2.878164121	Zen_4min_Baseline.238
Participant.014	ROT8_G2	0.819789502	-2.768219158	Zen_4min_Baseline.239
Participant.014	ROT8_G2	0.819635527	-3.017175609	Zen_4min_Baseline.240
Participant.014	ROT8_G2	0.819487595	-2.601810055	HP2.0
Participant.014	ROT8_G2	0.819146217	2.407158963	HP2.1
Participant.014	ROT8_G2	0.819196895	2.82474689	HP2.2
Participant.014	ROT8_G2	0.819417787	3.22581267	HP2.3
Participant.014	ROT8_G2	0.818885497	3.709249647	HP2.4
Participant.014	ROT8_G2	0.818381276	3.298385493	HP2.5
Participant.014	ROT8_G2	0.818212951	3.233455429	HP2.6
Participant.014	ROT8_G2	0.817950586	3.15418729	EH.0
Participant.014	ROT8_G2	0.817568474	1.891490871	EH.1
Participant.014	ROT8_G2	0.817480251	-2.024500434	EH.2
Participant.014	ROT8_G2	0.81710076	-3.23731555	EH.3
Participant.014	ROT8_G2	0.816990016	-2.306300306	EH.4
Participant.014	ROT8_G2	0.81694178	-1.254500255	EH.5
Participant.014	ROT8_G2	0.816641418	-2.770422561	EH.6
Participant.014	ROT8_G2	0.816066866	-1.436412938	EH.7
Participant.014	ROT8_G2	0.816010285	-2.778920094	EH.8
Participant.014	ROT8_G2	0.815530226	-3.051464351	EH.9
Participant.014	ROT8_G2	0.815708831	-3.447448662	EH.10
Participant.014	ROT8_G2	0.815309866	-3.87261165	EH.11
Participant.014	ROT8_G2	0.814649864	-4.31785237	EH.12
Participant.014	ROT8_G2	0.814102471	-4.555170091	EH.13
Participant.014	ROT8_G2	0.813741271	-4.167683379	EH.14
Participant.014	ROT8_G2	0.813217076	-4.100081571	EH.15
Participant.014	ROT8_G2	0.812982337	-4.175705463	EH.16
Participant.014	ROT8_G2	0.812881768	-4.236156305	EH.17
Participant.014	ROT8_G2	0.81267946	-3.690080039	EH.18
Participant.014	ROT8_G2	0.812212503	-4.412032032	EH.19
Participant.014	ROT8_G2	0.811816066	-4.046753236	EH.20
Participant.014	ROT8_G2	0.81164897	-4.728896936	EH.21
Participant.014	ROT8_G2	0.811327483	-4.804568386	EH.22
Participant.014	ROT8_G2	0.810834048	-3.437273234	EH.23
Participant.014	ROT8_G2	0.810496609	-3.795210393	EH.24
Participant.014	ROT8_G2	0.810010875	-4.181969039	EH.25
Participant.014	ROT8_G2	0.809498965	-4.252703953	EH.26
Participant.014	ROT8_G2	0.809145556	-4.367596865	EH.27
Participant.014	ROT8_G2	0.808706355	-4.433309823	EH.28
Participant.014	ROT8_G2	0.808435662	-4.511184152	EH.29
Participant.014	ROT8_G2	0.808107519	-4.535222022	EH.30
Participant.014	ROT8_G2	0.80793493	-4.903005028	EH.31
Participant.014	ROT8_G2	0.807579436	-4.613250256	EH.32
Participant.014	ROT8_G2	0.807466684	-4.975578308	EH.33
Participant.014	ROT8_G2	0.807111108	-4.593113168	EH.34
Participant.014	ROT8_G2	0.806405984	-4.364919526	EH.35
Participant.014	ROT8_G2	0.805850505	-4.568167051	EH.36
Participant.014	ROT8_G2	0.805428818	-4.687413365	EH.37
Participant.014	ROT8_G2	0.80529704	-4.757784026	EH.38
Participant.014	ROT8_G2	0.804938889	-4.850709468	EH.39
Participant.014	ROT8_G2	0.804912354	-4.980933326	EH.40
Participant.014	ROT8_G2	0.80465013	-4.903150622	EH.41
Participant.014	ROT8_G2	0.804046964	-5.037044239	EH.42
Participant.014	ROT8_G2	0.803752777	-4.584950511	EH.43
Participant.014	ROT8_G2	0.803717171	-5.041645595	EH.44
Participant.014	ROT8_G2	0.803913507	-4.715642929	EH.45
Participant.014	ROT8_G2	0.802982997	-4.85057153	EH.46
Participant.014	ROT8_G2	0.802606599	-4.872749297	EH.47
Participant.014	ROT8_G2	0.802189043	-4.632207235	EH.48
Participant.014	ROT8_G2	0.80194712	-4.966267722	EH.49
Participant.014	ROT8_G2	0.801507342	-5.297538026	EH.50
Participant.014	ROT8_G2	0.801072116	-5.382227548	EH.51
Participant.014	ROT8_G2	0.800563538	-4.77500827	EH.52
Participant.014	ROT8_G2	0.800152379	-4.921178341	EH.53
Participant.014	ROT8_G2	0.799759433	-5.380140305	EH.54
Participant.014	ROT8_G2	0.799491212	-5.074066766	EH.55
Participant.014	ROT8_G2	0.799171489	-5.225400575	EH.56
Participant.014	ROT8_G2	0.799522424	-4.759927137	EH.57
Participant.014	ROT8_G2	0.799240658	-4.940340869	EH.58
Participant.014	ROT8_G2	0.79877275	-5.131767178	EH.59
Participant.014	ROT8_G2	0.798237225	-5.125100581	EH.60
Participant.014	ROT8_G2	0.798044357	-5.223759413	EH.61
Participant.014	ROT8_G2	0.797647896	-5.369027774	EH.62
Participant.014	ROT8_G2	0.797817159	-5.076167329	EH.63
Participant.014	ROT8_G2	0.797399911	-4.994106395	EH.64
Participant.014	ROT8_G2	0.796959933	-5.047751359	EH.65
Participant.014	ROT8_G2	0.796740141	-4.985466258	EH.66
Participant.014	ROT8_G2	0.796228078	-5.134685312	EH.67
Participant.014	ROT8_G2	0.796102298	-5.156835683	EH.68
Participant.014	ROT8_G2	0.795995975	-5.243165112	EH.69
Participant.014	ROT8_G2	0.796068632	-5.16682492	EH.70
Participant.014	ROT8_G2	0.795927153	-5.100059255	EH.71
Participant.014	ROT8_G2	0.795603407	-4.869037755	EH.72
Participant.014	ROT8_G2	0.795740481	-5.052262885	EH.73
Participant.014	ROT8_G2	0.795869158	-5.404213524	EH.74
Participant.014	ROT8_G2	0.79594682	-5.098838902	EH.75
Participant.014	ROT8_G2	0.795484726	-4.981334448	EH.76
Participant.014	ROT8_G2	0.794695586	-5.304601574	EH.77
Participant.014	ROT8_G2	0.794344691	-4.954331684	EH.78
Participant.014	ROT8_G2	0.793921559	-4.583004761	EH.79
Participant.014	ROT8_G2	0.793388405	-4.849236552	EH.80
Participant.014	ROT8_G2	0.793216282	-4.825237479	EH.81
Participant.014	ROT8_G2	0.793256643	-4.896858152	EH.82
Participant.014	ROT8_G2	0.793112397	-4.845609767	EH.83
Participant.014	ROT8_G2	0.792885281	-4.975308895	EH.84
Participant.014	ROT8_G2	0.792790798	-4.261854394	EH.85
Participant.014	ROT8_G2	0.792331128	-3.897808688	EH.86
Participant.014	ROT8_G2	0.791996531	-4.220594184	EH.87
Participant.014	ROT8_G2	0.79159284	-5.263406658	EH.88
Participant.014	ROT8_G2	0.791356833	-5.204600062	EH.89
Participant.014	ROT8_G2	0.790722165	-5.538055547	EH.90
Participant.014	ROT8_G2	0.790298708	-5.10326465	EH.91
Participant.014	ROT8_G2	0.789935752	-5.244754144	EH.92
Participant.014	ROT8_G2	0.789595659	-4.730568155	EH.93
Participant.014	ROT8_G2	0.789496642	-5.046728071	EH.94
Participant.014	ROT8_G2	0.789259561	-4.631092889	EH.95
Participant.014	ROT8_G2	0.788889107	-4.51488018	EH.96
Participant.014	ROT8_G2	0.788359072	-4.809381294	EH.97
Participant.014	ROT8_G2	0.78790824	-4.618193372	EH.98
Participant.014	ROT8_G2	0.787400779	-4.512896742	EH.99
Participant.014	ROT8_G2	0.787467166	-4.150174522	EH.100
Participant.014	ROT8_G2	0.787201409	-4.313046996	EH.101
Participant.014	ROT8_G2	0.787049637	-4.246130126	EH.102
Participant.014	ROT8_G2	0.786645498	-4.23808825	EH.103
Participant.014	ROT8_G2	0.78647381	-2.653884617	EH.104
Participant.014	ROT8_G2	0.786196911	1.49582038	EH.105
Participant.014	ROT8_G2	0.785960876	-1.625862869	EH.106
Participant.014	ROT8_G2	0.785937124	-0.912249819	EH.107
Participant.014	ROT8_G2	0.786239983	-1.43036902	EH.108
Participant.014	ROT8_G2	0.78601272	-1.514000909	EH.109
Participant.014	ROT8_G2	0.785610639	-2.450903432	EH.110
Participant.014	ROT8_G2	0.785644025	-2.722390811	EH.111
Participant.014	ROT8_G2	0.785317567	-2.539848948	EH.112
Participant.014	ROT8_G2	0.784831485	-2.947967815	EH.113
Participant.014	ROT8_G2	0.784526994	-3.217132441	EH.114
Participant.014	ROT8_G2	0.784250254	-3.388598601	EH.115
Participant.014	ROT8_G2	0.784369786	-3.611597981	EH.116
Participant.014	ROT8_G2	0.784173317	-3.550827694	EH.117
Participant.014	ROT8_G2	0.783985958	-4.274423154	EH.118
Participant.014	ROT8_G2	0.784005308	-4.6416877	EH.119
Participant.014	ROT8_G2	0.784120791	-4.105217234	EH.120
Participant.014	ROT8_G2	0.783877966	-4.410501417	EH.121
Participant.014	ROT8_G2	0.783785587	-4.817538432	EH.122
Participant.014	ROT8_G2	0.783816365	-5.01011219	EH.123
Participant.014	ROT8_G2	0.783565673	-5.133737628	EH.124
Participant.014	ROT8_G2	0.783718877	-4.732686551	EH.125
Participant.014	ROT8_G2	0.783929788	-4.945934963	EH.126
Participant.014	ROT8_G2	0.784338213	-4.994675541	EH.127
Participant.014	ROT8_G2	0.784559507	-5.089376704	EH.128
Participant.014	ROT8_G2	0.784166945	-4.943769677	EH.129
Participant.014	ROT8_G2	0.784297552	-5.339393679	EH.130
Participant.014	ROT8_G2	0.783941329	-5.476902994	EH.131
Participant.014	ROT8_G2	0.783703497	-5.059860357	EH.132
Participant.014	ROT8_G2	0.783934114	-5.169461727	EH.133
Participant.014	ROT8_G2	0.784382417	-4.63573192	EH.134
Participant.014	ROT8_G2	0.784794401	-5.105607224	EH.135
Participant.014	ROT8_G2	0.784632079	-5.139209645	EH.136
Participant.014	ROT8_G2	0.784240659	-5.14862086	EH.137
Participant.014	ROT8_G2	0.784097259	-4.893298149	EH.138
Participant.014	ROT8_G2	0.783911832	-5.578838666	EH.139
Participant.014	ROT8_G2	0.783800292	-4.774197928	EH.140
Participant.014	ROT8_G2	0.783432516	-5.057949988	EH.141
Participant.014	ROT8_G2	0.783402276	-4.939180715	EH.142
Participant.014	ROT8_G2	0.783740055	-4.99813261	EH.143
Participant.014	ROT8_G2	0.783890386	-4.974467087	EH.144
Participant.014	ROT8_G2	0.783777167	-4.564524682	EH.145
Participant.014	ROT8_G2	0.783660159	-5.036804612	EH.146
Participant.014	ROT8_G2	0.782735933	-4.781830515	EH.147
Participant.014	ROT8_G2	0.782354622	-4.618181378	EH.148
Participant.014	ROT8_G2	0.782088117	-4.785931655	EH.149
Participant.014	ROT8_G2	0.78183733	-4.969039249	EH.150
Participant.014	ROT8_G2	0.781508167	-5.032614676	EH.151
Participant.014	ROT8_G2	0.781405804	-4.953564167	EH.152
Participant.014	ROT8_G2	0.781431873	-4.420264498	EH.153
Participant.014	ROT8_G2	0.781099603	-2.978742614	EH.154
Participant.014	ROT8_G2	0.780873281	-1.1932712	EH.155
Participant.014	ROT8_G2	0.780548406	-0.606576088	EH.156
Participant.014	ROT8_G2	0.780379625	-2.463092073	EH.157
Participant.014	ROT8_G2	0.780232326	-2.940993994	EH.158
Participant.014	ROT8_G2	0.780027483	-4.290347167	EH.159
Participant.014	ROT8_G2	0.779834484	-4.766618538	EH.160
Participant.014	ROT8_G2	0.779308011	-4.488786125	EH.161
Participant.014	ROT8_G2	0.779085077	-4.902563129	EH.162
Participant.014	ROT8_G2	0.778478366	-4.476746877	EH.163
Participant.014	ROT8_G2	0.778166713	-4.238153426	EH.164
Participant.014	ROT8_G2	0.777999097	-4.524492877	EH.165
Participant.014	ROT8_G2	0.777404846	-4.523069799	EH.166
Participant.014	ROT8_G2	0.777131849	-4.319589479	EH.167
Participant.014	ROT8_G2	0.777424882	-4.691744907	EH.168
Participant.014	ROT8_G2	0.777364347	-4.280866941	EH.169
Participant.014	ROT8_G2	0.776891953	-4.274331443	EH.170
Participant.014	ROT8_G2	0.776539018	-3.857850313	EH.171
Participant.014	ROT8_G2	0.776434108	-4.21277256	EH.172
Participant.014	ROT8_G2	0.776131545	-4.911858388	EH.173
Participant.014	ROT8_G2	0.775728728	-4.605155319	EH.174
Participant.014	ROT8_G2	0.775358302	-4.600958379	EH.175
Participant.014	ROT8_G2	0.775363357	-2.903135198	EH.176
Participant.014	ROT8_G2	0.775005851	-2.419254526	EH.177
Participant.014	ROT8_G2	0.774678972	-1.125644965	EH.178
Participant.014	ROT8_G2	0.774907615	-3.173018172	EH.179
Participant.014	ROT8_G2	0.774480473	-6.033891265	EH.180
Participant.014	ROT8_G2	0.774202957	-1.699414726	EH.181
Participant.014	ROT8_G2	0.774045327	0.94351872	EH.182
Participant.014	ROT8_G2	0.774025771	1.518065482	EH.183
Participant.014	ROT8_G2	0.773763528	1.538595913	EH.184
Participant.014	ROT8_G2	0.773355206	0.049314102	EH.185
Participant.014	ROT8_G2	0.773246015	-1.246060507	EH.186
Participant.014	ROT8_G2	0.773091942	-2.817066336	EH.187
Participant.014	ROT8_G2	0.772854776	-3.02763737	EH.188
Participant.014	ROT8_G2	0.772621743	-3.758323479	EH.189
Participant.014	ROT8_G2	0.772731196	-4.385792903	EH.190
Participant.014	ROT8_G2	0.772416112	-4.357628091	EH.191
Participant.014	ROT8_G2	0.77226437	-5.983758799	EH.192
Participant.014	ROT8_G2	0.772249906	-7.419147078	EH.193
Participant.014	ROT8_G2	0.772064152	-5.903413602	EH.194
Participant.014	ROT8_G2	0.771931678	-4.032200559	EH.195
Participant.014	ROT8_G2	0.771881243	-3.227354495	EH.196
Participant.014	ROT8_G2	0.771791111	-3.119264752	EH.197
Participant.014	ROT8_G2	0.771503465	-3.833820438	EH.198
Participant.014	ROT8_G2	0.771716033	-5.980372804	EH.199
Participant.014	ROT8_G2	0.771472081	-3.839091047	EH.200
Participant.014	ROT8_G2	0.77143024	-3.028767681	EH.201
Participant.014	ROT8_G2	0.771682916	-6.581610489	EH.202
Participant.014	ROT8_G2	0.771419478	-3.065283966	EH.203
Participant.014	ROT8_G2	0.771848377	-3.399724075	EH.204
Participant.014	ROT8_G2	0.77206122	-1.956314513	EH.205
Participant.014	ROT8_G2	0.772377807	-1.322928333	EH.206
Participant.014	ROT8_G2	0.772776893	-1.529226559	EH.207
Participant.014	ROT8_G2	0.772956147	-2.324661955	EH.208
Participant.014	ROT8_G2	0.772894679	-3.219893319	EH.209
Participant.014	ROT8_G2	0.772941612	-3.680938755	EH.210
Participant.014	ROT8_G2	0.773258808	-3.739363607	EH.211
Participant.014	ROT8_G2	0.773761885	-3.869046279	EH.212
Participant.014	ROT8_G2	0.775345341	-4.195351183	EH.213
Participant.014	ROT8_G2	0.777189714	-3.812037127	EH.214
Participant.014	ROT8_G2	0.779350996	-3.63216807	EH.215
Participant.014	ROT8_G2	0.780379266	-4.579243946	EH.216
Participant.014	ROT8_G2	0.780314702	-4.65439977	EH.217
Participant.014	ROT8_G2	0.780523076	-3.246448199	EH.218
Participant.014	ROT8_G2	0.781674315	-3.791926606	EH.219
Participant.014	ROT8_G2	0.782921748	-4.931376628	EH.220
Participant.014	ROT8_G2	0.783910576	-4.911353175	EH.221
Participant.014	ROT8_G2	0.784200007	-5.460054461	EH.222
Participant.014	ROT8_G2	0.784167904	-5.338303248	EH.223
Participant.014	ROT8_G2	0.784014008	-4.138781241	EH.224
Participant.014	ROT8_G2	0.783814573	-3.626932017	EH.225
Participant.014	ROT8_G2	0.784057833	-3.393704351	EH.226
Participant.014	ROT8_G2	0.783916436	-2.352799018	EH.227
Participant.014	ROT8_G2	0.783759138	-1.813901237	EH.228
Participant.014	ROT8_G2	0.783730827	-1.644874525	EH.229
Participant.014	ROT8_G2	0.783568925	-2.214169216	EH.230
Participant.014	ROT8_G2	0.783055688	-2.248390198	EH.231
Participant.014	ROT8_G2	0.783083456	-2.690887419	EH.232
Participant.014	ROT8_G2	0.783037348	-2.774808264	EH.233
Participant.014	ROT8_G2	0.782934812	-3.039405584	EH.234
Participant.014	ROT8_G2	0.782691422	-3.151384175	EH.235
Participant.014	ROT8_G2	0.782674365	-3.555566851	EH.236
Participant.014	ROT8_G2	0.782531579	-3.518728161	EH.237
Participant.014	ROT8_G2	0.782184379	-3.484895166	EH.238
Participant.014	ROT8_G2	0.782099457	-3.523996639	EH.239
Participant.014	ROT8_G2	0.782030579	-3.800238641	EH.240
Participant.014	ROT8_G2	0.781768078	-3.603037085	EH.241
Participant.014	ROT8_G2	0.781673886	-3.695789178	EH.242
Participant.014	ROT8_G2	0.781888169	-3.90474294	EH.243
Participant.014	ROT8_G2	0.782103039	-3.872051988	EH.244
Participant.014	ROT8_G2	0.782239865	-4.435460536	EH.245
Participant.014	ROT8_G2	0.782315091	-2.935614204	EH.246
Participant.014	ROT8_G2	0.782608808	-2.675269651	EH.247
Participant.014	ROT8_G2	0.783874433	-2.897010395	EH.248
Participant.014	ROT8_G2	0.784295668	-3.717198626	EH.249
Participant.014	ROT8_G2	0.784609153	-4.339993922	EH.250
Participant.014	ROT8_G2	0.784657475	-4.066503874	EH.251
Participant.014	ROT8_G2	0.785076019	-4.191602503	EH.252
Participant.014	ROT8_G2	0.785032058	-4.218464979	EH.253
Participant.014	ROT8_G2	0.784460984	-4.009300538	EH.254
Participant.014	ROT8_G2	0.78420356	-4.026460393	EH.255
Participant.014	ROT8_G2	0.783956776	-4.112305028	EH.256
Participant.014	ROT8_G2	0.783896623	-3.462258244	EH.257
Participant.014	ROT8_G2	0.783733281	-3.612514559	EH.258
Participant.014	ROT8_G2	0.783339615	-4.104511897	EH.259
Participant.014	ROT8_G2	0.7836	-3.718975385	EH.260
Participant.014	ROT8_G2	0.783651468	-4.073238595	EH.261
Participant.014	ROT8_G2	0.78390078	-3.84099973	EH.262
Participant.014	ROT8_G2	0.783979676	-4.15429697	EH.263
Participant.014	ROT8_G2	0.783749543	-4.06955719	EH.264
Participant.014	ROT8_G2	0.783992529	-3.909055778	EH.265
Participant.014	ROT8_G2	0.784300483	-3.914270178	EH.266
Participant.014	ROT8_G2	0.784153274	-4.139894077	EH.267
Participant.014	ROT8_G2	0.784078185	-4.23626557	EH.268
Participant.014	ROT8_G2	0.783940659	-4.277936697	EH.269
Participant.014	ROT8_G2	0.784199149	-4.201167965	EH.270
Participant.014	ROT8_G2	0.784247401	-4.488667578	EH.271
Participant.014	ROT8_G2	0.784082256	-4.110491784	EH.272
Participant.014	ROT8_G2	0.784459	-4.055551243	EH.273
Participant.014	ROT8_G2	0.784339457	-3.930066892	EH.274
Participant.014	ROT8_G2	0.784235891	-4.057091808	EH.275
Participant.014	ROT8_G2	0.783989534	-3.986606503	EH.276
Participant.014	ROT8_G2	0.783788302	-4.1008612	EH.277
Participant.014	ROT8_G2	0.783525892	-4.31821909	EH.278
Participant.014	ROT8_G2	0.783391594	-4.173400585	EH.279
Participant.014	ROT8_G2	0.782921092	-4.017710249	EH.280
Participant.014	ROT8_G2	0.782847451	-4.109243806	EH.281
Participant.014	ROT8_G2	0.782531371	-3.752837283	EH.282
Participant.014	ROT8_G2	0.782225438	-4.154673934	EH.283
Participant.014	ROT8_G2	0.781958118	-5.400964469	Zen_30s_1.0
Participant.014	ROT8_G2	0.781990046	-5.871729914	Zen_30s_1.1
Participant.014	ROT8_G2	0.782055698	-5.361142278	Zen_30s_1.2
Participant.014	ROT8_G2	0.782417844	-4.634848054	Zen_30s_1.3
Participant.014	ROT8_G2	0.782187293	-5.024443797	Zen_30s_1.4
Participant.014	ROT8_G2	0.782158625	-4.669301569	Zen_30s_1.5
Participant.014	ROT8_G2	0.781444819	-4.563760247	Zen_30s_1.6
Participant.014	ROT8_G2	0.781175044	-4.4505071	Zen_30s_1.7
Participant.014	ROT8_G2	0.781093097	-4.666710186	Zen_30s_1.8
Participant.014	ROT8_G2	0.780933382	-4.48740139	Zen_30s_1.9
Participant.014	ROT8_G2	0.780740524	-4.379558436	Zen_30s_1.10
Participant.014	ROT8_G2	0.780659405	-4.312471104	Zen_30s_1.11
Participant.014	ROT8_G2	0.780995733	-4.466435466	Zen_30s_1.12
Participant.014	ROT8_G2	0.780796058	-4.453873694	Zen_30s_1.13
Participant.014	ROT8_G2	0.780583351	-4.160021633	Zen_30s_1.14
Participant.014	ROT8_G2	0.780470301	-3.983804226	Zen_30s_1.15
Participant.014	ROT8_G2	0.780463842	-3.961758327	Zen_30s_1.16
Participant.014	ROT8_G2	0.780455719	-3.997629404	Zen_30s_1.17
Participant.014	ROT8_G2	0.780386099	-4.014149189	Zen_30s_1.18
Participant.014	ROT8_G2	0.780003754	-3.794625727	Zen_30s_1.19
Participant.014	ROT8_G2	0.779806621	-4.064678839	Zen_30s_1.20
Participant.014	ROT8_G2	0.779593448	-4.221572717	Zen_30s_1.21
Participant.014	ROT8_G2	0.779503689	-4.165579987	Zen_30s_1.22
Participant.014	ROT8_G2	0.779592361	-3.995676899	Zen_30s_1.23
Participant.014	ROT8_G2	0.779582227	-3.8064031	Zen_30s_1.24
Participant.014	ROT8_G2	0.779358651	-3.973876476	Zen_30s_1.25
Participant.014	ROT8_G2	0.779379535	-3.818468004	Zen_30s_1.26
Participant.014	ROT8_G2	0.779584315	-3.958105428	Zen_30s_1.27
Participant.014	ROT8_G2	0.779408993	-4.014044666	Zen_30s_1.28
Participant.014	ROT8_G2	0.779231101	-3.510456522	Zen_30s_1.29
Participant.014	ROT8_G2	0.779455753	-3.689849436	LN2.0
Participant.014	ROT8_G2	0.779513389	-3.906616497	LN2.1
Participant.014	ROT8_G2	0.779797132	-3.640824604	LN2.2
Participant.014	ROT8_G2	0.780208254	-3.43154939	LN2.3
Participant.014	ROT8_G2	0.780095318	-3.795998165	LN2.4
Participant.014	ROT8_G2	0.779998998	-3.986388505	LN2.5
Participant.014	ROT8_G2	0.779887869	-4.489541184	LN2.6
Participant.014	ROT8_G2	0.779816263	-4.985968526	VL.0
Participant.014	ROT8_G2	0.779767352	-4.62211949	VL.1
Participant.014	ROT8_G2	0.779428394	-5.228414025	VL.2
Participant.014	ROT8_G2	0.779392766	-5.415760487	VL.3
Participant.014	ROT8_G2	0.779457532	-4.92388463	VL.4
Participant.014	ROT8_G2	0.780097018	-4.782089647	VL.5
Participant.014	ROT8_G2	0.780096745	-4.970655314	VL.6
Participant.014	ROT8_G2	0.780424259	-4.85622263	VL.7
Participant.014	ROT8_G2	0.780681786	-4.973598576	VL.8
Participant.014	ROT8_G2	0.780528863	-4.737426694	VL.9
Participant.014	ROT8_G2	0.780385809	-4.457963794	VL.10
Participant.014	ROT8_G2	0.780026953	-4.699482981	VL.11
Participant.014	ROT8_G2	0.779848104	-4.519558525	VL.12
Participant.014	ROT8_G2	0.779714309	-4.582960095	VL.13
Participant.014	ROT8_G2	0.779399585	-4.788412221	VL.14
Participant.014	ROT8_G2	0.779460204	-4.418963941	VL.15
Participant.014	ROT8_G2	0.779221566	-4.234810941	VL.16
Participant.014	ROT8_G2	0.778949659	-4.704961046	VL.17
Participant.014	ROT8_G2	0.77897908	-4.117716153	VL.18
Participant.014	ROT8_G2	0.778663076	-4.188540697	VL.19
Participant.014	ROT8_G2	0.778658507	-4.287469178	VL.20
Participant.014	ROT8_G2	0.778922603	-4.293568802	VL.21
Participant.014	ROT8_G2	0.778784722	-4.354944833	VL.22
Participant.014	ROT8_G2	0.778568671	-4.264984767	VL.23
Participant.014	ROT8_G2	0.778246878	-4.046161588	VL.24
Participant.014	ROT8_G2	0.77814209	-3.870942783	VL.25
Participant.014	ROT8_G2	0.778278204	-3.899943924	VL.26
Participant.014	ROT8_G2	0.778054249	-1.144808318	VL.27
Participant.014	ROT8_G2	0.777856029	2.180612624	VL.28
Participant.014	ROT8_G2	0.778054404	2.188423977	VL.29
Participant.014	ROT8_G2	0.778899392	2.309363648	VL.30
Participant.014	ROT8_G2	0.77893987	2.333562281	VL.31
Participant.014	ROT8_G2	0.778542527	2.123038417	VL.32
Participant.014	ROT8_G2	0.778342757	1.925786095	VL.33
Participant.014	ROT8_G2	0.778092745	1.863946159	VL.34
Participant.014	ROT8_G2	0.777894013	1.860658398	VL.35
Participant.014	ROT8_G2	0.777811793	1.502206582	VL.36
Participant.014	ROT8_G2	0.777439303	1.18331698	VL.37
Participant.014	ROT8_G2	0.777350317	1.011705276	VL.38
Participant.014	ROT8_G2	0.777117041	0.871393589	VL.39
Participant.014	ROT8_G2	0.777219048	0.764959534	VL.40
Participant.014	ROT8_G2	0.777271858	0.798757116	VL.41
Participant.014	ROT8_G2	0.777003481	0.625399097	VL.42
Participant.014	ROT8_G2	0.776607163	0.412600543	VL.43
Participant.014	ROT8_G2	0.776496561	0.465930969	VL.44
Participant.014	ROT8_G2	0.776373101	0.455921348	VL.45
Participant.014	ROT8_G2	0.776366375	0.279044424	VL.46
Participant.014	ROT8_G2	0.776325972	0.295682081	VL.47
Participant.014	ROT8_G2	0.776006824	0.325197522	VL.48
Participant.014	ROT8_G2	0.776015301	0.459414784	VL.49
Participant.014	ROT8_G2	0.775938133	0.280069657	VL.50
Participant.014	ROT8_G2	0.776203783	0.140836971	VL.51
Participant.014	ROT8_G2	0.77628533	-0.019095715	VL.52
Participant.014	ROT8_G2	0.776257869	-0.385157876	VL.53
Participant.014	ROT8_G2	0.776580419	-1.033528344	VL.54
Participant.014	ROT8_G2	0.776342076	-1.031915013	VL.55
Participant.014	ROT8_G2	0.77591353	-1.16193312	VL.56
Participant.014	ROT8_G2	0.775685357	-1.189169391	VL.57
Participant.014	ROT8_G2	0.775850505	-1.177312402	VL.58
Participant.014	ROT8_G2	0.775882969	-0.896790695	VL.59
Participant.014	ROT8_G2	0.775502556	-0.744703118	VL.60
Participant.014	ROT8_G2	0.775125184	-0.87231245	VL.61
Participant.014	ROT8_G2	0.775236228	-0.866392581	VL.62
Participant.014	ROT8_G2	0.775144166	-0.876266575	VL.63
Participant.014	ROT8_G2	0.774860048	-0.887538004	VL.64
Participant.014	ROT8_G2	0.774671896	-0.683273666	VL.65
Participant.014	ROT8_G2	0.774295306	-0.710138051	VL.66
Participant.014	ROT8_G2	0.77401968	-0.511674881	VL.67
Participant.014	ROT8_G2	0.773977604	-0.593308878	VL.68
Participant.014	ROT8_G2	0.773823339	-0.704160357	VL.69
Participant.014	ROT8_G2	0.773653155	-0.80257419	VL.70
Participant.014	ROT8_G2	0.773548719	-0.423776844	VL.71
Participant.014	ROT8_G2	0.773580308	-0.486225184	VL.72
Participant.014	ROT8_G2	0.773839191	-0.463620003	VL.73
Participant.014	ROT8_G2	0.773645395	-0.414259359	VL.74
Participant.014	ROT8_G2	0.773151025	-0.384843163	VL.75
Participant.014	ROT8_G2	0.772984196	-0.431367858	VL.76
Participant.014	ROT8_G2	0.772906791	-0.409055464	VL.77
Participant.014	ROT8_G2	0.772666623	-0.448266126	VL.78
Participant.014	ROT8_G2	0.772876908	-0.054543336	VL.79
Participant.014	ROT8_G2	0.772875593	0.053072229	VL.80
Participant.014	ROT8_G2	0.7727158	-0.073997513	VL.81
Participant.014	ROT8_G2	0.772785218	-0.268345173	VL.82
Participant.014	ROT8_G2	0.772940229	-0.370140584	VL.83
Participant.014	ROT8_G2	0.772673639	-0.352337802	VL.84
Participant.014	ROT8_G2	0.773031734	-0.414754272	VL.85
Participant.014	ROT8_G2	0.772693783	-0.30432841	VL.86
Participant.014	ROT8_G2	0.772317868	-0.387173593	VL.87
Participant.014	ROT8_G2	0.772528578	-0.178959496	VL.88
Participant.014	ROT8_G2	0.772391999	0.294293642	VL.89
Participant.014	ROT8_G2	0.772054876	0.368113987	VL.90
Participant.014	ROT8_G2	0.771872071	0.315236512	VL.91
Participant.014	ROT8_G2	0.771470297	0.244208395	VL.92
Participant.014	ROT8_G2	0.771278381	0.204071134	VL.93
Participant.014	ROT8_G2	0.771559967	0.257709019	VL.94
Participant.014	ROT8_G2	0.771276436	0.070752494	VL.95
Participant.014	ROT8_G2	0.77087637	0.187513508	VL.96
Participant.014	ROT8_G2	0.770777335	-0.077508275	VL.97
Participant.014	ROT8_G2	0.770537104	0.155667957	VL.98
Participant.014	ROT8_G2	0.770355863	-0.024541385	VL.99
Participant.014	ROT8_G2	0.770075709	-0.003266014	VL.100
Participant.014	ROT8_G2	0.769958472	-0.217391863	VL.101
Participant.014	ROT8_G2	0.769689594	-0.26733698	VL.102
Participant.014	ROT8_G2	0.769601816	-0.321771534	VL.103
Participant.014	ROT8_G2	0.769307863	-0.312309273	VL.104
Participant.014	ROT8_G2	0.769007018	-0.405292946	VL.105
Participant.014	ROT8_G2	0.769143702	-0.543032929	VL.106
Participant.014	ROT8_G2	0.769034512	-0.574999269	VL.107
Participant.014	ROT8_G2	0.768878099	-0.578533488	VL.108
Participant.014	ROT8_G2	0.768527067	-0.473910108	VL.109
Participant.014	ROT8_G2	0.768212287	-0.586538687	VL.110
Participant.014	ROT8_G2	0.768061203	-0.51019969	VL.111
Participant.014	ROT8_G2	0.767735441	-0.42733559	VL.112
Participant.014	ROT8_G2	0.767654704	-0.344572986	VL.113
Participant.014	ROT8_G2	0.76739179	-0.261451645	VL.114
Participant.014	ROT8_G2	0.767240938	-0.580555171	VL.115
Participant.014	ROT8_G2	0.767208409	-0.5123994	VL.116
Participant.014	ROT8_G2	0.767156852	-0.832290173	VL.117
Participant.014	ROT8_G2	0.767216015	-0.985547038	VL.118
Participant.014	ROT8_G2	0.767031299	-0.700906308	VL.119
Participant.014	ROT8_G2	0.766825303	-0.601849645	VL.120
Participant.014	ROT8_G2	0.766815788	-0.671367979	VL.121
Participant.014	ROT8_G2	0.766759342	-0.481984566	VL.122
Participant.014	ROT8_G2	0.76643842	-0.189898926	VL.123
Participant.014	ROT8_G2	0.766449657	-0.206222139	VL.124
Participant.014	ROT8_G2	0.766272667	-0.159351833	VL.125
Participant.014	ROT8_G2	0.765994575	-0.50621333	VL.126
Participant.014	ROT8_G2	0.765846943	-0.861982155	VL.127
Participant.014	ROT8_G2	0.76559754	-0.659887508	VL.128
Participant.014	ROT8_G2	0.765484733	-0.691927846	VL.129
Participant.014	ROT8_G2	0.76520063	-0.562108962	VL.130
Participant.014	ROT8_G2	0.765047662	-0.501038052	VL.131
Participant.014	ROT8_G2	0.764806445	-0.658021167	VL.132
Participant.014	ROT8_G2	0.764767042	-0.760291902	VL.133
Participant.014	ROT8_G2	0.764851412	-0.51560308	VL.134
Participant.014	ROT8_G2	0.764435898	-0.427986428	VL.135
Participant.014	ROT8_G2	0.764330231	-0.651466117	VL.136
Participant.014	ROT8_G2	0.76402442	-0.45582419	VL.137
Participant.014	ROT8_G2	0.763782349	-0.631567089	VL.138
Participant.014	ROT8_G2	0.763562426	-0.811133698	VL.139
Participant.014	ROT8_G2	0.763388757	-0.706632662	VL.140
Participant.014	ROT8_G2	0.763201323	-0.667316149	VL.141
Participant.014	ROT8_G2	0.763098229	-0.808193609	VL.142
Participant.014	ROT8_G2	0.762754884	-0.855499949	VL.143
Participant.014	ROT8_G2	0.762581696	-0.71680814	VL.144
Participant.014	ROT8_G2	0.762627352	-0.745673597	VL.145
Participant.014	ROT8_G2	0.762184775	0.159079939	VL.146
Participant.014	ROT8_G2	0.762160065	-0.313753315	VL.147
Participant.014	ROT8_G2	0.762170978	-0.198455445	VL.148
Participant.014	ROT8_G2	0.762255288	-0.250003934	VL.149
Participant.014	ROT8_G2	0.76223866	-0.353234418	VL.150
Participant.014	ROT8_G2	0.762386455	-0.406758793	VL.151
Participant.014	ROT8_G2	0.762309434	-0.734503159	VL.152
Participant.014	ROT8_G2	0.762503042	-0.786006254	VL.153
Participant.014	ROT8_G2	0.762002595	-0.648455926	VL.154
Participant.014	ROT8_G2	0.761712515	-0.768250656	VL.155
Participant.014	ROT8_G2	0.761946807	-0.97566992	VL.156
Participant.014	ROT8_G2	0.761692943	-0.623342253	VL.157
Participant.014	ROT8_G2	0.7613639	-0.673104731	VL.158
Participant.014	ROT8_G2	0.761048792	-0.814587285	VL.159
Participant.014	ROT8_G2	0.760744964	-0.832162037	VL.160
Participant.014	ROT8_G2	0.760603814	-0.92693909	VL.161
Participant.014	ROT8_G2	0.760429091	-0.942477942	VL.162
Participant.014	ROT8_G2	0.760202421	-0.993471488	VL.163
Participant.014	ROT8_G2	0.760248349	-1.030075222	VL.164
Participant.014	ROT8_G2	0.760383628	-1.02934964	VL.165
Participant.014	ROT8_G2	0.760629113	-0.910057932	VL.166
Participant.014	ROT8_G2	0.760556418	-1.076267509	VL.167
Participant.014	ROT8_G2	0.760241036	-1.086670101	VL.168
Participant.014	ROT8_G2	0.759964321	-0.985673173	VL.169
Participant.014	ROT8_G2	0.760092048	-1.200327873	VL.170
Participant.014	ROT8_G2	0.759854797	-1.240959676	VL.171
Participant.014	ROT8_G2	0.75956085	-1.217784071	VL.172
Participant.014	ROT8_G2	0.759206998	-1.188346895	VL.173
Participant.014	ROT8_G2	0.759095525	-1.29720898	VL.174
Participant.014	ROT8_G2	0.75881997	-1.291376069	VL.175
Participant.014	ROT8_G2	0.758786945	-1.26283136	VL.176
Participant.014	ROT8_G2	0.758503621	-1.357798274	VL.177
Participant.014	ROT8_G2	0.758236983	-1.462506196	VL.178
Participant.014	ROT8_G2	0.758283791	-1.442159828	VL.179
Participant.014	ROT8_G2	0.758278866	-1.42048906	VL.180
Participant.014	ROT8_G2	0.757965754	-1.447835833	VL.181
Participant.014	ROT8_G2	0.757656706	-1.462799773	VL.182
Participant.014	ROT8_G2	0.757420554	-1.414457083	VL.183
Participant.014	ROT8_G2	0.757304381	-1.535649665	VL.184
Participant.014	ROT8_G2	0.757038202	-1.524721749	VL.185
Participant.014	ROT8_G2	0.757281383	-1.576583624	VL.186
Participant.014	ROT8_G2	0.757211755	-1.515464862	VL.187
Participant.014	ROT8_G2	0.757164836	-1.509931773	VL.188
Participant.014	ROT8_G2	0.756824737	-1.642844349	VL.189
Participant.014	ROT8_G2	0.756712295	-1.725939546	VL.190
Participant.014	ROT8_G2	0.756806852	-1.521390705	VL.191
Participant.014	ROT8_G2	0.756727555	-1.554946613	VL.192
Participant.014	ROT8_G2	0.756603298	-1.702029884	VL.193
Participant.014	ROT8_G2	0.756873432	-1.368146706	VL.194
Participant.014	ROT8_G2	0.757768311	-1.496912872	VL.195
Participant.014	ROT8_G2	0.758169548	-1.388944769	VL.196
Participant.014	ROT8_G2	0.758166569	-1.276178921	VL.197
Participant.014	ROT8_G2	0.758292411	-1.246343342	VL.198
Participant.014	ROT8_G2	0.758378019	-1.266342267	VL.199
Participant.014	ROT8_G2	0.758349522	-1.283664361	VL.200
Participant.014	ROT8_G2	0.757988339	-1.146842793	VL.201
Participant.014	ROT8_G2	0.757866027	-1.531133741	VL.202
Participant.014	ROT8_G2	0.757683965	-1.994716899	VL.203
Participant.014	ROT8_G2	0.757556347	-1.932207003	VL.204
Participant.014	ROT8_G2	0.757689004	-1.810706786	VL.205
Participant.014	ROT8_G2	0.75768631	-1.891090329	VL.206
Participant.014	ROT8_G2	0.757263572	-1.844582589	VL.207
Participant.014	ROT8_G2	0.757258647	-2.021269131	VL.208
Participant.014	ROT8_G2	0.756963052	-2.347144079	VL.209
Participant.014	ROT8_G2	0.756801224	-2.471940517	VL.210
Participant.014	ROT8_G2	0.756955574	-2.696381442	VL.211
Participant.014	ROT8_G2	0.75708679	-2.806744725	VL.212
Participant.014	ROT8_G2	0.756834669	-2.5373504	VL.213
Participant.014	ROT8_G2	0.756719827	-2.36697036	VL.214
Participant.014	ROT8_G2	0.756700404	-2.586503092	VL.215
Participant.014	ROT8_G2	0.756935966	-2.263909817	VL.216
Participant.014	ROT8_G2	0.757039754	-2.360059068	VL.217
Participant.014	ROT8_G2	0.756909875	-2.045793325	VL.218
Participant.014	ROT8_G2	0.757158168	-1.418424859	VL.219
Participant.014	ROT8_G2	0.757450362	-1.497105956	VL.220
Participant.014	ROT8_G2	0.7573991	-1.576471385	VL.221
Participant.014	ROT8_G2	0.75769727	-1.52580603	VL.222
Participant.014	ROT8_G2	0.757543635	-1.867609367	VL.223
Participant.014	ROT8_G2	0.757329102	-1.775634527	VL.224
Participant.014	ROT8_G2	0.757001349	-1.804498568	VL.225
Participant.014	ROT8_G2	0.756763297	-1.944593048	VL.226
Participant.014	ROT8_G2	0.756636796	-2.090401777	VL.227
Participant.014	ROT8_G2	0.7564849	-2.339150459	VL.228
Participant.014	ROT8_G2	0.756332044	-2.408859777	VL.229
Participant.014	ROT8_G2	0.756212269	-2.293309927	VL.230
Participant.014	ROT8_G2	0.756047039	-2.296150525	VL.231
Participant.014	ROT8_G2	0.755798242	-2.471026316	VL.232
Participant.014	ROT8_G2	0.755807576	-2.263535619	VL.233
Participant.014	ROT8_G2	0.755617389	-2.332979277	VL.234
Participant.014	ROT8_G2	0.755537096	-2.464513557	VL.235
Participant.014	ROT8_G2	0.755349894	-1.127094285	VL.236
Participant.014	ROT8_G2	0.755503234	-0.324551932	VL.237
Participant.014	ROT8_G2	0.755547792	-0.62652394	VL.238
Participant.014	ROT8_G2	0.755638482	-0.947125062	VL.239
Participant.014	ROT8_G2	0.755231743	-1.027556032	VL.240
Participant.014	ROT8_G2	0.755414146	-1.215166823	VL.241
Participant.014	ROT8_G2	0.755279026	-0.997470315	VL.242
Participant.014	ROT8_G2	0.755306611	-1.311650133	VL.243
Participant.014	ROT8_G2	0.755292222	-2.044167314	VL.244
Participant.014	ROT8_G2	0.755176706	-2.353000641	VL.245
Participant.014	ROT8_G2	0.755375904	-1.950149171	VL.246
Participant.014	ROT8_G2	0.75554551	-1.947350095	VL.247
Participant.014	ROT8_G2	0.756375457	-1.198372602	VL.248
Participant.014	ROT8_G2	0.756904223	-1.303044587	VL.249
Participant.014	ROT8_G2	0.75718305	-1.220217675	VL.250
Participant.014	ROT8_G2	0.757198191	-1.556754796	VL.251
Participant.014	ROT8_G2	0.757274914	-1.216220617	VL.252
Participant.014	ROT8_G2	0.757699505	-0.985380268	VL.253
Participant.014	ROT8_G2	0.757976017	-1.130634689	VL.254
Participant.014	ROT8_G2	0.758356136	-3.157075421	VL.255
Participant.014	ROT8_G2	0.758468536	-3.824661732	VL.256
Participant.014	ROT8_G2	0.758725191	-3.653771909	VL.257
Participant.014	ROT8_G2	0.758682996	-3.166320829	VL.258
Participant.014	ROT8_G2	0.758763219	-3.173456891	VL.259
Participant.014	ROT8_G2	0.758710741	-3.078288651	VL.260
Participant.014	ROT8_G2	0.758919383	-1.990518026	VL.261
Participant.014	ROT8_G2	0.758741005	-1.038462281	VL.262
Participant.014	ROT8_G2	0.758479106	-1.277482256	VL.263
Participant.014	ROT8_G2	0.758325159	-1.463358943	VL.264
Participant.014	ROT8_G2	0.758598078	-1.633293167	VL.265
Participant.014	ROT8_G2	0.758433035	-3.621887716	VL.266
Participant.014	ROT8_G2	0.758426943	-4.115446758	VL.267
Participant.014	ROT8_G2	0.758676312	-3.886280686	VL.268
Participant.014	ROT8_G2	0.759912284	-3.938550154	VL.269
Participant.014	ROT8_G2	0.760848954	-4.101679474	VL.270
Participant.014	ROT8_G2	0.760691585	-3.889369756	VL.271
Participant.014	ROT8_G2	0.760560139	-4.388540328	VL.272
Participant.014	ROT8_G2	0.760858972	-2.661958297	VL.273
Participant.014	ROT8_G2	0.761346804	-1.490434363	VL.274
Participant.014	ROT8_G2	0.761471392	-1.12724487	VL.275
Participant.014	ROT8_G2	0.761520082	-0.623905761	VL.276
Participant.014	ROT8_G2	0.761539398	-0.989712032	VL.277
Participant.014	ROT8_G2	0.761437695	-1.707960733	VL.278
Participant.014	ROT8_G2	0.761233778	-1.967460839	VL.279
Participant.014	ROT8_G2	0.761243266	-2.260279878	VL.280
Participant.014	ROT8_G2	0.760889506	-2.567869695	VL.281
Participant.014	ROT8_G2	0.76092553	-2.616469324	VL.282
Participant.014	ROT8_G2	0.760527689	-2.688345283	VL.283
Participant.014	ROT8_G2	0.760493847	-2.829386979	VL.284
Participant.014	ROT8_G2	0.76054047	-2.71156466	VL.285
Participant.014	ROT8_G2	0.760365782	-2.589566183	VL.286
Participant.014	ROT8_G2	0.76010066	-2.95217007	VL.287
Participant.014	ROT8_G2	0.759933262	-3.049435361	VL.288
Participant.014	ROT8_G2	0.759702268	-2.902515125	VL.289
Participant.014	ROT8_G2	0.759465973	-3.159954103	VL.290
Participant.014	ROT8_G2	0.759171053	-3.205741088	VL.291
Participant.014	ROT8_G2	0.758956454	-3.151802222	VL.292
Participant.014	ROT8_G2	0.758598693	-3.168246806	VL.293
Participant.014	ROT8_G2	0.758546282	-3.371116102	VL.294
Participant.014	ROT8_G2	0.758060291	-3.414732297	VL.295
Participant.014	ROT8_G2	0.757788839	-3.342231019	VL.296
Participant.014	ROT8_G2	0.757674829	-3.444226265	VL.297
Participant.014	ROT8_G2	0.757544255	-3.471430365	VL.298
Participant.014	ROT8_G2	0.757386606	-3.528352388	VL.299
Participant.014	ROT8_G2	0.757085876	-3.611024189	VL.300
Participant.014	ROT8_G2	0.756810488	-3.544205579	VL.301
Participant.014	ROT8_G2	0.756505046	-2.88216389	Zen_30s_2.0
Participant.014	ROT8_G2	0.756408416	-2.541806266	Zen_30s_2.1
Participant.014	ROT8_G2	0.756299335	-2.828490925	Zen_30s_2.2
Participant.014	ROT8_G2	0.75623793	-2.871873442	Zen_30s_2.3
Participant.014	ROT8_G2	0.756117354	-2.727178033	Zen_30s_2.4
Participant.014	ROT8_G2	0.756243384	-2.710682758	Zen_30s_2.5
Participant.014	ROT8_G2	0.756195916	-2.662168533	Zen_30s_2.6
Participant.014	ROT8_G2	0.755999162	-2.612340005	Zen_30s_2.7
Participant.014	ROT8_G2	0.756037569	-2.685574786	Zen_30s_2.8
Participant.014	ROT8_G2	0.756344055	-2.60822436	Zen_30s_2.9
Participant.014	ROT8_G2	0.756718741	-2.401258612	Zen_30s_2.10
Participant.014	ROT8_G2	0.756444579	-2.414560348	Zen_30s_2.11
Participant.014	ROT8_G2	0.756517083	-2.541887474	Zen_30s_2.12
Participant.014	ROT8_G2	0.756452831	-2.450916529	Zen_30s_2.13
Participant.014	ROT8_G2	0.756884161	-2.360336602	Zen_30s_2.14
Participant.014	ROT8_G2	0.756669316	-2.327873843	Zen_30s_2.15
Participant.014	ROT8_G2	0.756528277	-2.432964087	Zen_30s_2.16
Participant.014	ROT8_G2	0.756220798	-2.336930916	Zen_30s_2.17
Participant.014	ROT8_G2	0.756095757	-2.39680535	Zen_30s_2.18
Participant.014	ROT8_G2	0.755806166	-2.465736479	Zen_30s_2.19
Participant.014	ROT8_G2	0.755477672	-2.508567316	Zen_30s_2.20
Participant.014	ROT8_G2	0.755428357	-2.468912646	Zen_30s_2.21
Participant.014	ROT8_G2	0.755477174	-2.501128928	Zen_30s_2.22
Participant.014	ROT8_G2	0.754865476	-2.296842054	Zen_30s_2.23
Participant.014	ROT8_G2	0.754746651	-2.130244195	Zen_30s_2.24
Participant.014	ROT8_G2	0.754913989	-2.078651684	Zen_30s_2.25
Participant.014	ROT8_G2	0.754515571	-1.981688372	Zen_30s_2.26
Participant.014	ROT8_G2	0.754479456	-2.165765867	Zen_30s_2.27
Participant.014	ROT8_G2	0.754202875	-2.306035248	Zen_30s_2.28
Participant.014	ROT8_G2	0.753904235	-1.894678299	Zen_30s_2.29
Participant.014	ROT8_G2	0.754011179	-1.964198726	HN1.0
Participant.014	ROT8_G2	0.753513184	-2.01824255	HN1.1
Participant.014	ROT8_G2	0.753157591	-1.948329528	HN1.2
Participant.014	ROT8_G2	0.753003286	-2.092552677	HN1.3
Participant.014	ROT8_G2	0.752833005	-2.284610891	HN1.4
Participant.014	ROT8_G2	0.75250234	-2.330602328	HN1.5
Participant.014	ROT8_G2	0.752524813	0.820835056	HN1.6
Participant.014	ROT8_G2	0.752371244	0.824731867	HN1.7
Participant.014	ROT8_G2	0.752146667	0.263923004	VH.0
Participant.014	ROT8_G2	0.75247583	-0.133068951	VH.1
Participant.014	ROT8_G2	0.752494777	-0.262917829	VH.2
Participant.014	ROT8_G2	0.751667768	-0.448143331	VH.3
Participant.014	ROT8_G2	0.75137514	-0.659520404	VH.4
Participant.014	ROT8_G2	0.750717696	-0.775135145	VH.5
Participant.014	ROT8_G2	0.750410867	-0.666817602	VH.6
Participant.014	ROT8_G2	0.750159392	-0.712458372	VH.7
Participant.014	ROT8_G2	0.749983581	-0.724471188	VH.8
Participant.014	ROT8_G2	0.74946647	-0.596751064	VH.9
Participant.014	ROT8_G2	0.749385595	-0.479437079	VH.10
Participant.014	ROT8_G2	0.749350603	-0.589791158	VH.11
Participant.014	ROT8_G2	0.749314665	-0.571673421	VH.12
Participant.014	ROT8_G2	0.748997134	-0.647759819	VH.13
Participant.014	ROT8_G2	0.748608956	-0.882124186	VH.14
Participant.014	ROT8_G2	0.748333642	-0.894178951	VH.15
Participant.014	ROT8_G2	0.74818312	-0.846712176	VH.16
Participant.014	ROT8_G2	0.747767232	-1.007297322	VH.17
Participant.014	ROT8_G2	0.747427873	-1.074458885	VH.18
Participant.014	ROT8_G2	0.747234901	-0.832784578	VH.19
Participant.014	ROT8_G2	0.746867656	-0.947226712	VH.20
Participant.014	ROT8_G2	0.746755192	-0.766700402	VH.21
Participant.014	ROT8_G2	0.746337714	-0.78585051	VH.22
Participant.014	ROT8_G2	0.746292114	-0.803709865	VH.23
Participant.014	ROT8_G2	0.746312081	-0.900685708	VH.24
Participant.014	ROT8_G2	0.74663847	-0.990012709	VH.25
Participant.014	ROT8_G2	0.746218516	-0.881243341	VH.26
Participant.014	ROT8_G2	0.745782269	-0.979214668	VH.27
Participant.014	ROT8_G2	0.745467057	-1.062646468	VH.28
Participant.014	ROT8_G2	0.745217598	-0.982104428	VH.29
Participant.014	ROT8_G2	0.744932742	-1.071456007	VH.30
Participant.014	ROT8_G2	0.744707898	-1.090216384	VH.31
Participant.014	ROT8_G2	0.744532129	-0.950956249	VH.32
Participant.014	ROT8_G2	0.744500606	-0.972597075	VH.33
Participant.014	ROT8_G2	0.74412266	-0.956819868	VH.34
Participant.014	ROT8_G2	0.743952365	-0.958610535	VH.35
Participant.014	ROT8_G2	0.743605204	-0.947032261	VH.36
Participant.014	ROT8_G2	0.743515536	-0.889584271	VH.37
Participant.014	ROT8_G2	0.743330714	-0.905970231	VH.38
Participant.014	ROT8_G2	0.743112438	-0.973000765	VH.39
Participant.014	ROT8_G2	0.742777115	-0.854193121	VH.40
Participant.014	ROT8_G2	0.742732418	-0.867831796	VH.41
Participant.014	ROT8_G2	0.742984827	-0.929588413	VH.42
Participant.014	ROT8_G2	0.742830133	-1.627742827	VH.43
Participant.014	ROT8_G2	0.7425077	-1.314091938	VH.44
Participant.014	ROT8_G2	0.742474606	-1.185883602	VH.45
Participant.014	ROT8_G2	0.74243249	-1.096475681	VH.46
Participant.014	ROT8_G2	0.742331416	-1.400017837	VH.47
Participant.014	ROT8_G2	0.742082839	-1.566511437	VH.48
Participant.014	ROT8_G2	0.741735718	-1.100089137	VH.49
Participant.014	ROT8_G2	0.741508743	-1.27952835	VH.50
Participant.014	ROT8_G2	0.741411034	-1.324216366	VH.51
Participant.014	ROT8_G2	0.741541167	-1.275382563	VH.52
Participant.014	ROT8_G2	0.741517202	-1.281381726	VH.53
Participant.014	ROT8_G2	0.741408615	-1.481655502	VH.54
Participant.014	ROT8_G2	0.741317175	-1.451838747	VH.55
Participant.014	ROT8_G2	0.741026171	-1.40110267	VH.56
Participant.014	ROT8_G2	0.741329527	-1.53570589	VH.57
Participant.014	ROT8_G2	0.740977454	-1.717568353	VH.58
Participant.014	ROT8_G2	0.740981175	-1.791245512	VH.59
Participant.014	ROT8_G2	0.741216328	-2.027496306	VH.60
Participant.014	ROT8_G2	0.740909708	-2.121393601	VH.61
Participant.014	ROT8_G2	0.740251934	-2.101754531	VH.62
Participant.014	ROT8_G2	0.740373979	-2.055342853	VH.63
Participant.014	ROT8_G2	0.74032867	-2.85032998	VH.64
Participant.014	ROT8_G2	0.739999306	-3.414173953	VH.65
Participant.014	ROT8_G2	0.740043621	-2.92796126	VH.66
Participant.014	ROT8_G2	0.73985997	-2.758461237	VH.67
Participant.014	ROT8_G2	0.739495728	-2.933999747	VH.68
Participant.014	ROT8_G2	0.739617456	-2.88005832	VH.69
Participant.014	ROT8_G2	0.739642159	-3.03273433	VH.70
Participant.014	ROT8_G2	0.739639457	-2.988656661	VH.71
Participant.014	ROT8_G2	0.739356861	-2.903988183	VH.72
Participant.014	ROT8_G2	0.739023322	-3.070978165	VH.73
Participant.014	ROT8_G2	0.738772617	-3.14877011	VH.74
Participant.014	ROT8_G2	0.738411895	-3.162660487	VH.75
Participant.014	ROT8_G2	0.738442894	-3.289885139	VH.76
Participant.014	ROT8_G2	0.738203377	-3.353208482	VH.77
Participant.014	ROT8_G2	0.738237798	-3.283107281	VH.78
Participant.014	ROT8_G2	0.737854104	-3.281172657	VH.79
Participant.014	ROT8_G2	0.73779954	-3.47450091	VH.80
Participant.014	ROT8_G2	0.73801488	-3.281197697	VH.81
Participant.014	ROT8_G2	0.73757027	-3.191237718	VH.82
Participant.014	ROT8_G2	0.737513202	-3.449711323	VH.83
Participant.014	ROT8_G2	0.737121955	-3.500368327	VH.84
Participant.014	ROT8_G2	0.737325021	-3.25768137	VH.85
Participant.014	ROT8_G2	0.736884671	-3.477164358	VH.86
Participant.014	ROT8_G2	0.736844167	-3.796215343	VH.87
Participant.014	ROT8_G2	0.736508184	-3.541908432	VH.88
Participant.014	ROT8_G2	0.736274862	-3.688279799	VH.89
Participant.014	ROT8_G2	0.736196642	-3.722140789	VH.90
Participant.014	ROT8_G2	0.736121994	-2.794186306	VH.91
Participant.014	ROT8_G2	0.735748355	-3.633825362	VH.92
Participant.014	ROT8_G2	0.735691701	-4.868748546	VH.93
Participant.014	ROT8_G2	0.735820441	-5.780552514	VH.94
Participant.014	ROT8_G2	0.735674988	-5.743551582	VH.95
Participant.014	ROT8_G2	0.735374268	-4.494908333	VH.96
Participant.014	ROT8_G2	0.73538252	-3.361217767	VH.97
Participant.014	ROT8_G2	0.735261449	-2.478923194	VH.98
Participant.014	ROT8_G2	0.735092645	-2.394878165	VH.99
Participant.014	ROT8_G2	0.734998987	-2.71838446	VH.100
Participant.014	ROT8_G2	0.734607639	-2.463510561	VH.101
Participant.014	ROT8_G2	0.734451239	-2.810723573	VH.102
Participant.014	ROT8_G2	0.734289841	-2.762399708	VH.103
Participant.014	ROT8_G2	0.734244242	-2.818218321	VH.104
Participant.014	ROT8_G2	0.734152148	-3.00680542	VH.105
Participant.014	ROT8_G2	0.734000453	-2.93499225	VH.106
Participant.014	ROT8_G2	0.733543263	-2.737411901	VH.107
Participant.014	ROT8_G2	0.733562651	-2.819768354	VH.108
Participant.014	ROT8_G2	0.73340429	-2.693283049	VH.109
Participant.014	ROT8_G2	0.733115523	-2.925609271	VH.110
Participant.014	ROT8_G2	0.733077512	-2.634006053	VH.111
Participant.014	ROT8_G2	0.732886569	-2.729499674	VH.112
Participant.014	ROT8_G2	0.732451253	-3.231206131	VH.113
Participant.014	ROT8_G2	0.732541901	-2.673267937	VH.114
Participant.014	ROT8_G2	0.732123253	-3.066173702	VH.115
Participant.014	ROT8_G2	0.732125853	-3.477116883	VH.116
Participant.014	ROT8_G2	0.731793686	-3.504969438	VH.117
Participant.014	ROT8_G2	0.731848209	-2.969963042	VH.118
Participant.014	ROT8_G2	0.731481037	-2.553040802	VH.119
Participant.014	ROT8_G2	0.731474301	-2.618580639	VH.120
Participant.014	ROT8_G2	0.731522964	-2.582315024	VH.121
Participant.014	ROT8_G2	0.731335777	-2.827976057	VH.122
Participant.014	ROT8_G2	0.731290223	-3.052496433	VH.123
Participant.014	ROT8_G2	0.731193708	-3.297197342	VH.124
Participant.014	ROT8_G2	0.730834799	-3.467037469	VH.125
Participant.014	ROT8_G2	0.730581618	-3.625675321	VH.126
Participant.014	ROT8_G2	0.730388914	-3.519275188	VH.127
Participant.014	ROT8_G2	0.730283536	-3.547626615	VH.128
Participant.014	ROT8_G2	0.730060756	-3.665368557	VH.129
Participant.014	ROT8_G2	0.729915479	-3.838886865	VH.130
Participant.014	ROT8_G2	0.729796495	-4.069164693	VH.131
Participant.014	ROT8_G2	0.72963386	-3.93463424	VH.132
Participant.014	ROT8_G2	0.7294205	-4.120247237	VH.133
Participant.014	ROT8_G2	0.729348072	-4.119647755	VH.134
Participant.014	ROT8_G2	0.729052025	-4.388013681	VH.135
Participant.014	ROT8_G2	0.729221766	-3.950402578	VH.136
Participant.014	ROT8_G2	0.72902062	-3.992757171	VH.137
Participant.014	ROT8_G2	0.728720353	-3.948575942	VH.138
Participant.014	ROT8_G2	0.728592525	-3.856179069	VH.139
Participant.014	ROT8_G2	0.728325946	-3.700305176	VH.140
Participant.014	ROT8_G2	0.728066011	-3.867373214	VH.141
Participant.014	ROT8_G2	0.727980635	-3.609151936	VH.142
Participant.014	ROT8_G2	0.727767234	-3.836932808	VH.143
Participant.014	ROT8_G2	0.727565976	-4.056252452	VH.144
Participant.014	ROT8_G2	0.72728849	-3.783003022	VH.145
Participant.014	ROT8_G2	0.72725092	-3.64090484	VH.146
Participant.014	ROT8_G2	0.726961843	-2.838260735	VH.147
Participant.014	ROT8_G2	0.726881082	-2.872192353	VH.148
Participant.014	ROT8_G2	0.726837401	-3.16586566	VH.149
Participant.014	ROT8_G2	0.726715927	-2.98539629	VH.150
Participant.014	ROT8_G2	0.7264515	-2.88660961	VH.151
Participant.014	ROT8_G2	0.726236855	-3.315718847	VH.152
Participant.014	ROT8_G2	0.726063556	-2.968936794	VH.153
Participant.014	ROT8_G2	0.726015715	-4.492972106	VH.154
Participant.014	ROT8_G2	0.725803816	-4.988378684	VH.155
Participant.014	ROT8_G2	0.725770837	-5.077742767	VH.156
Participant.014	ROT8_G2	0.725538511	-4.766866748	VH.157
Participant.014	ROT8_G2	0.725238916	-4.806347817	VH.158
Participant.014	ROT8_G2	0.725093542	-4.997996712	VH.159
Participant.014	ROT8_G2	0.724969191	-2.854742438	VH.160
Participant.014	ROT8_G2	0.72455802	-0.935723618	VH.161
Participant.014	ROT8_G2	0.724489803	-1.088563045	VH.162
Participant.014	ROT8_G2	0.72441716	-1.688224666	VH.163
Participant.014	ROT8_G2	0.724330005	-2.778412978	VH.164
Participant.014	ROT8_G2	0.724016936	-3.320070211	VH.165
Participant.014	ROT8_G2	0.723882462	-3.498563258	VH.166
Participant.014	ROT8_G2	0.723590144	-3.526397616	VH.167
Participant.014	ROT8_G2	0.723481309	-3.523119291	VH.168
Participant.014	ROT8_G2	0.723174713	-3.792887323	VH.169
Participant.014	ROT8_G2	0.723144231	-3.704850006	VH.170
Participant.014	ROT8_G2	0.722813295	-4.201757749	VH.171
Participant.014	ROT8_G2	0.72271902	-4.395316511	VH.172
Participant.014	ROT8_G2	0.722417191	-4.359764397	VH.173
Participant.014	ROT8_G2	0.722219141	-4.382783063	VH.174
Participant.014	ROT8_G2	0.722132848	-4.327552319	VH.175
Participant.014	ROT8_G2	0.721998351	-4.336015314	VH.176
Participant.014	ROT8_G2	0.7217995	-3.956566351	VH.177
Participant.014	ROT8_G2	0.721630919	-2.303659961	VH.178
Participant.014	ROT8_G2	0.721372979	-1.289309152	VH.179
Participant.014	ROT8_G2	0.72116973	-1.59981614	VH.180
Participant.014	ROT8_G2	0.721101733	-2.032567739	VH.181
Participant.014	ROT8_G2	0.720785104	-2.106461242	VH.182
Participant.014	ROT8_G2	0.720678459	-2.125845432	VH.183
Participant.014	ROT8_G2	0.720619941	-2.145509094	VH.184
Participant.014	ROT8_G2	0.720341915	-2.153543416	VH.185
Participant.014	ROT8_G2	0.720314703	-2.163062334	VH.186
Participant.014	ROT8_G2	0.720214789	-2.906891674	VH.187
Participant.014	ROT8_G2	0.719930223	-2.761889189	VH.188
Participant.014	ROT8_G2	0.719658743	-2.315648317	VH.189
Participant.014	ROT8_G2	0.719450313	-2.521607026	VH.190
Participant.014	ROT8_G2	0.719625064	-2.244142196	VH.191
Participant.014	ROT8_G2	0.719247295	-2.137750324	VH.192
Participant.014	ROT8_G2	0.718994598	-2.217365474	VH.193
Participant.014	ROT8_G2	0.718846275	-2.273781478	VH.194
Participant.014	ROT8_G2	0.718650808	-2.148034026	VH.195
Participant.014	ROT8_G2	0.718465534	-2.590606387	VH.196
Participant.014	ROT8_G2	0.718458056	-2.542224869	VH.197
Participant.014	ROT8_G2	0.718256249	-2.594980463	VH.198
Participant.014	ROT8_G2	0.718078453	-3.114618492	VH.199
Participant.014	ROT8_G2	0.71800072	-3.150390029	VH.200
Participant.014	ROT8_G2	0.717896201	-3.292018859	VH.201
Participant.014	ROT8_G2	0.717658821	-3.117252588	VH.202
Participant.014	ROT8_G2	0.717569811	-2.723129943	VH.203
Participant.014	ROT8_G2	0.717439137	-2.831281334	VH.204
Participant.014	ROT8_G2	0.71725286	-3.053905904	VH.205
Participant.014	ROT8_G2	0.717018042	-3.189724159	VH.206
Participant.014	ROT8_G2	0.716908655	-3.252124786	VH.207
Participant.014	ROT8_G2	0.716727026	-3.642068177	VH.208
Participant.014	ROT8_G2	0.716712821	-3.569233227	VH.209
Participant.014	ROT8_G2	0.716496147	-3.788876772	VH.210
Participant.014	ROT8_G2	0.716307721	-3.520095021	VH.211
Participant.014	ROT8_G2	0.715934747	-3.562456757	VH.212
Participant.014	ROT8_G2	0.715974147	-3.216373533	VH.213
Participant.014	ROT8_G2	0.715752883	-3.466743851	VH.214
Participant.014	ROT8_G2	0.715343064	-3.436595917	VH.215
Participant.014	ROT8_G2	0.715302313	-3.564664152	VH.216
Participant.014	ROT8_G2	0.715178068	-3.153898358	VH.217
Participant.014	ROT8_G2	0.715036182	-3.909827328	VH.218
Participant.014	ROT8_G2	0.715076094	-3.692597628	VH.219
Participant.014	ROT8_G2	0.714760682	-3.418162137	VH.220
Participant.014	ROT8_G2	0.714481528	-3.053410721	VH.221
Participant.014	ROT8_G2	0.714395924	-3.271606952	VH.222
Participant.014	ROT8_G2	0.714209878	-3.335600674	VH.223
Participant.014	ROT8_G2	0.713957873	-3.312229425	VH.224
Participant.014	ROT8_G2	0.713864378	-3.166308626	VH.225
Participant.014	ROT8_G2	0.713500699	-3.743019193	VH.226
Participant.014	ROT8_G2	0.713478568	-3.858342648	VH.227
Participant.014	ROT8_G2	0.713290755	-3.625545591	VH.228
Participant.014	ROT8_G2	0.713302744	-3.453953799	VH.229
Participant.014	ROT8_G2	0.713064451	-3.569878324	VH.230
Participant.014	ROT8_G2	0.712942604	-3.668666812	VH.231
Participant.014	ROT8_G2	0.712699416	-3.859086215	VH.232
Participant.014	ROT8_G2	0.712700085	-4.067519397	VH.233
Participant.014	ROT8_G2	0.712453368	-3.583682328	VH.234
Participant.014	ROT8_G2	0.71223771	-3.873198658	VH.235
Participant.014	ROT8_G2	0.712261213	-3.608485162	VH.236
Participant.014	ROT8_G2	0.712158165	-3.856834173	VH.237
Participant.014	ROT8_G2	0.71178814	-4.008502483	VH.238
Participant.014	ROT8_G2	0.71177145	-4.04785881	VH.239
Participant.014	ROT8_G2	0.711605171	-3.89827013	VH.240
Participant.014	ROT8_G2	0.711400513	-3.844853751	VH.241
Participant.014	ROT8_G2	0.711174741	-3.741329104	VH.242
Participant.014	ROT8_G2	0.711165791	-4.081926882	VH.243
Participant.014	ROT8_G2	0.710671221	-4.210403115	VH.244
Participant.014	ROT8_G2	0.710600423	-4.067026838	VH.245
Participant.014	ROT8_G2	0.710478993	-3.963217862	VH.246
Participant.014	ROT8_G2	0.710248989	-4.092249562	VH.247
Participant.014	ROT8_G2	0.710231578	-4.097179	VH.248
Participant.014	ROT8_G2	0.710030176	-2.066090981	VH.249
Participant.014	ROT8_G2	0.709877385	0.61960116	VH.250
Participant.014	ROT8_G2	0.709774395	0.171075832	VH.251
Participant.014	ROT8_G2	0.710016298	-0.258975967	VH.252
Participant.014	ROT8_G2	0.709840931	-0.832701739	VH.253
Participant.014	ROT8_G2	0.709757737	-1.213001617	VH.254
Participant.014	ROT8_G2	0.709516495	-1.087332122	VH.255
Participant.014	ROT8_G2	0.709386212	-1.422275916	VH.256
Participant.014	ROT8_G2	0.709166108	-1.396566153	VH.257
Participant.014	ROT8_G2	0.708993377	-1.424227349	VH.258
Participant.014	ROT8_G2	0.70866336	-1.346649599	VH.259
Participant.014	ROT8_G2	0.708665113	-1.691284672	VH.260
Participant.014	ROT8_G2	0.708289551	-1.801743437	VH.261
Participant.014	ROT8_G2	0.708176216	-2.363252703	VH.262
Participant.014	ROT8_G2	0.707897852	-2.15152216	VH.263
Participant.014	ROT8_G2	0.707704191	-1.827911195	VH.264
Participant.014	ROT8_G2	0.707596437	-1.958805863	VH.265
Participant.014	ROT8_G2	0.707462161	-2.297590226	VH.266
Participant.014	ROT8_G2	0.707305035	-2.442495711	VH.267
Participant.014	ROT8_G2	0.707079834	-2.504801226	VH.268
Participant.014	ROT8_G2	0.70683562	-2.812271118	VH.269
Participant.014	ROT8_G2	0.706862072	-2.766117096	VH.270
Participant.014	ROT8_G2	0.706781932	-2.587397766	VH.271
Participant.014	ROT8_G2	0.706660702	-2.418110216	VH.272
Participant.014	ROT8_G2	0.706464891	-3.171134822	VH.273
Participant.014	ROT8_G2	0.706281659	-2.593103528	VH.274
Participant.014	ROT8_G2	0.706274828	-1.621009231	VH.275
Participant.014	ROT8_G2	0.706042465	-1.39277571	VH.276
Participant.014	ROT8_G2	0.705907355	-1.494833216	VH.277
Participant.014	ROT8_G2	0.705673998	-1.641132736	VH.278
Participant.014	ROT8_G2	0.705855836	0.618271208	VH.279
Participant.014	ROT8_G2	0.705458578	0.817400547	VH.280
Participant.014	ROT8_G2	0.705189554	0.83276242	VH.281
Participant.014	ROT8_G2	0.705102508	0.694376882	VH.282
Participant.014	ROT8_G2	0.705128366	0.855576603	VH.283
Participant.014	ROT8_G2	0.704999076	0.639346559	VH.284
Participant.014	ROT8_G2	0.704705525	0.509996425	VH.285
Participant.014	ROT8_G2	0.704582457	0.43891623	VH.286
Participant.014	ROT8_G2	0.704375987	0.225285172	VH.287
Participant.014	ROT8_G2	0.704272221	0.302276723	VH.288
Participant.014	ROT8_G2	0.704222725	0.256848983	VH.289
Participant.014	ROT8_G2	0.703870235	0.050017156	VH.290
Participant.014	ROT8_G2	0.703804637	3.451379021	VH.291
Participant.014	ROT8_G2	0.703751114	1.686760431	VH.292
Participant.014	ROT8_G2	0.703942352	2.085652117	VH.293
Participant.014	ROT8_G2	0.703778631	2.326670187	VH.294
Participant.014	ROT8_G2	0.703868995	2.084166712	VH.295
Participant.014	ROT8_G2	0.703750505	1.886790811	VH.296
Participant.014	ROT8_G2	0.70347521	1.678437492	VH.297
Participant.014	ROT8_G2	0.703380586	1.517349526	VH.298
Participant.014	ROT8_G2	0.703217057	1.984293698	Zen_30s_3.0
Participant.014	ROT8_G2	0.702851644	2.196974476	Zen_30s_3.1
Participant.014	ROT8_G2	0.702734519	2.038920606	Zen_30s_3.2
Participant.014	ROT8_G2	0.702542225	1.966056368	Zen_30s_3.3
Participant.014	ROT8_G2	0.702692026	1.963190886	Zen_30s_3.4
Participant.014	ROT8_G2	0.702921143	2.13814141	Zen_30s_3.5
Participant.014	ROT8_G2	0.703006849	1.878296105	Zen_30s_3.6
Participant.014	ROT8_G2	0.702878373	1.610803886	Zen_30s_3.7
Participant.014	ROT8_G2	0.70275332	1.630947764	Zen_30s_3.8
Participant.014	ROT8_G2	0.702651851	1.661821338	Zen_30s_3.9
Participant.014	ROT8_G2	0.702402276	1.519879244	Zen_30s_3.10
Participant.014	ROT8_G2	0.702814662	1.588519599	Zen_30s_3.11
Participant.014	ROT8_G2	0.702906377	1.681890368	Zen_30s_3.12
Participant.014	ROT8_G2	0.702754243	1.607876439	Zen_30s_3.13
Participant.014	ROT8_G2	0.702557857	1.500833335	Zen_30s_3.14
Participant.014	ROT8_G2	0.702449785	1.311838568	Zen_30s_3.15
Participant.014	ROT8_G2	0.702535508	1.27153783	Zen_30s_3.16
Participant.014	ROT8_G2	0.702663714	1.251202345	Zen_30s_3.17
Participant.014	ROT8_G2	0.702467168	1.297883054	Zen_30s_3.18
Participant.014	ROT8_G2	0.702402463	1.335332379	Zen_30s_3.19
Participant.014	ROT8_G2	0.702332271	1.236522776	Zen_30s_3.20
Participant.014	ROT8_G2	0.702073858	1.33404333	Zen_30s_3.21
Participant.014	ROT8_G2	0.702077256	1.328459992	Zen_30s_3.22
Participant.014	ROT8_G2	0.701780113	1.411661908	Zen_30s_3.23
Participant.014	ROT8_G2	0.701667907	1.377809219	Zen_30s_3.24
Participant.014	ROT8_G2	0.701548547	1.214784404	Zen_30s_3.25
Participant.014	ROT8_G2	0.701925274	1.118236677	Zen_30s_3.26
Participant.014	ROT8_G2	0.701967625	1.094776889	Zen_30s_3.27
Participant.014	ROT8_G2	0.701764781	1.16690764	Zen_30s_3.28
Participant.014	ROT8_G2	0.701508394	1.261992599	Zen_30s_3.29
Participant.014	ROT8_G2	0.701530719	1.182887169	HN2.0
Participant.014	ROT8_G2	0.701577473	1.309480949	HN2.1
Participant.014	ROT8_G2	0.701420926	1.516261946	HN2.2
Participant.014	ROT8_G2	0.701387843	1.615999936	HN2.3
Participant.014	ROT8_G2	0.70131437	1.614300487	HN2.4
Participant.014	ROT8_G2	0.701176748	1.527585816	HN2.5
Participant.014	ROT8_G2	0.700978918	1.602118672	HN2.6
Participant.014	ROT8_G2	0.700953892	1.498566507	HN2.7
Participant.014	ROT8_G2	0.700880825	1.294552662	EL.0
Participant.014	ROT8_G2	0.700804681	1.290973606	EL.1
Participant.014	ROT8_G2	0.700420946	1.131455113	EL.2
Participant.014	ROT8_G2	0.700498737	1.117532119	EL.3
Participant.014	ROT8_G2	0.700540137	1.142574908	EL.4
Participant.014	ROT8_G2	0.700838113	1.224552138	EL.5
Participant.014	ROT8_G2	0.701346918	1.277341889	EL.6
Participant.014	ROT8_G2	0.702580819	1.083426919	EL.7
Participant.014	ROT8_G2	0.703079583	1.059045796	EL.8
Participant.014	ROT8_G2	0.703227065	1.072398865	EL.9
Participant.014	ROT8_G2	0.703185075	0.992681522	EL.10
Participant.014	ROT8_G2	0.703304465	0.871740651	EL.11
Participant.014	ROT8_G2	0.703552495	0.977684438	EL.12
Participant.014	ROT8_G2	0.703943555	0.991227035	EL.13
Participant.014	ROT8_G2	0.704367255	1.055432029	EL.14
Participant.014	ROT8_G2	0.704546586	0.903331375	EL.15
Participant.014	ROT8_G2	0.704803024	0.90551697	EL.16
Participant.014	ROT8_G2	0.705170997	0.907695476	EL.17
Participant.014	ROT8_G2	0.705296489	0.945953991	EL.18
Participant.014	ROT8_G2	0.705495991	0.802956329	EL.19
Participant.014	ROT8_G2	0.705354802	0.583075988	EL.20
Participant.014	ROT8_G2	0.705178999	0.576715779	EL.21
Participant.014	ROT8_G2	0.704997966	0.558765606	EL.22
Participant.014	ROT8_G2	0.704791424	0.40897398	EL.23
Participant.014	ROT8_G2	0.704697073	0.445724121	EL.24
Participant.014	ROT8_G2	0.704830518	0.571337242	EL.25
Participant.014	ROT8_G2	0.704895849	0.427146937	EL.26
Participant.014	ROT8_G2	0.704967857	0.394871511	EL.27
Participant.014	ROT8_G2	0.7048936	0.458118395	EL.28
Participant.014	ROT8_G2	0.704872447	0.475401803	EL.29
Participant.014	ROT8_G2	0.705035021	0.464979951	EL.30
Participant.014	ROT8_G2	0.705324107	0.493356657	EL.31
Participant.014	ROT8_G2	0.70559416	0.420608599	EL.32
Participant.014	ROT8_G2	0.705727042	0.428861078	EL.33
Participant.014	ROT8_G2	0.705726994	0.506626606	EL.34
Participant.014	ROT8_G2	0.705706034	0.359283379	EL.35
Participant.014	ROT8_G2	0.706068688	0.4043025	EL.36
Participant.014	ROT8_G2	0.706098992	0.195304496	EL.37
Participant.014	ROT8_G2	0.706005633	-0.011240935	EL.38
Participant.014	ROT8_G2	0.705864922	-0.04146351	EL.39
Participant.014	ROT8_G2	0.705933933	-0.09391702	EL.40
Participant.014	ROT8_G2	0.706127956	-0.01743605	EL.41
Participant.014	ROT8_G2	0.70632544	0.086417113	EL.42
Participant.014	ROT8_G2	0.706034471	0.150138354	EL.43
Participant.014	ROT8_G2	0.706113677	0.053830184	EL.44
Participant.014	ROT8_G2	0.705867959	-0.034630799	EL.45
Participant.014	ROT8_G2	0.705874066	0.197476915	EL.46
Participant.014	ROT8_G2	0.705846193	0.240614971	EL.47
Participant.014	ROT8_G2	0.705717128	0.333362516	EL.48
Participant.014	ROT8_G2	0.705551908	0.263107069	EL.49
Participant.014	ROT8_G2	0.705336339	0.197910641	EL.50
Participant.014	ROT8_G2	0.704988605	-0.034983563	EL.51
Participant.014	ROT8_G2	0.705483214	0.254270501	EL.52
Participant.014	ROT8_G2	0.704997556	0.22038611	EL.53
Participant.014	ROT8_G2	0.704994327	0.153874981	EL.54
Participant.014	ROT8_G2	0.704832242	0.140398145	EL.55
Participant.014	ROT8_G2	0.704662918	0.153991437	EL.56
Participant.014	ROT8_G2	0.704501531	0.186268226	EL.57
Participant.014	ROT8_G2	0.704496256	0.097559669	EL.58
Participant.014	ROT8_G2	0.704625466	0.027645381	EL.59
Participant.014	ROT8_G2	0.704517874	-0.036799595	EL.60
Participant.014	ROT8_G2	0.704397566	-0.018452652	EL.61
Participant.014	ROT8_G2	0.70423228	0.008595929	EL.62
Participant.014	ROT8_G2	0.704137526	-0.065122724	EL.63
Participant.014	ROT8_G2	0.704211363	-0.020297259	EL.64
Participant.014	ROT8_G2	0.704171576	0.14612966	EL.65
Participant.014	ROT8_G2	0.704213534	0.292122094	EL.66
Participant.014	ROT8_G2	0.704289353	0.348381564	EL.67
Participant.014	ROT8_G2	0.704214856	0.456897639	EL.68
Participant.014	ROT8_G2	0.704230926	0.367036492	EL.69
Participant.014	ROT8_G2	0.704294749	0.29505761	EL.70
Participant.014	ROT8_G2	0.70411346	0.252606948	EL.71
Participant.014	ROT8_G2	0.703938318	0.313830098	EL.72
Participant.014	ROT8_G2	0.703918889	0.322248824	EL.73
Participant.014	ROT8_G2	0.703851873	0.311423421	EL.74
Participant.014	ROT8_G2	0.703973935	0.359818904	EL.75
Participant.014	ROT8_G2	0.703792498	0.394103694	EL.76
Participant.014	ROT8_G2	0.703718393	0.406041548	EL.77
Participant.014	ROT8_G2	0.703639477	0.362904102	EL.78
Participant.014	ROT8_G2	0.703472818	0.311211713	EL.79
Participant.014	ROT8_G2	0.703808839	0.250506505	EL.80
Participant.014	ROT8_G2	0.704079746	0.22962993	EL.81
Participant.014	ROT8_G2	0.70453305	0.252496973	EL.82
Participant.014	ROT8_G2	0.704577987	0.218476608	EL.83
Participant.014	ROT8_G2	0.704551266	0.137189053	EL.84
Participant.014	ROT8_G2	0.704768663	-0.127486087	EL.85
Participant.014	ROT8_G2	0.704603219	-0.401459893	EL.86
Participant.014	ROT8_G2	0.70425853	-0.5919462	EL.87
Participant.014	ROT8_G2	0.704449516	-0.896233829	EL.88
Participant.014	ROT8_G2	0.704310752	-1.085976362	EL.89
Participant.014	ROT8_G2	0.704146525	-1.064998895	EL.90
Participant.014	ROT8_G2	0.704027706	-1.115424601	EL.91
Participant.014	ROT8_G2	0.703682847	-1.187447169	EL.92
Participant.014	ROT8_G2	0.70386764	-0.993040249	EL.93
Participant.014	ROT8_G2	0.703793191	-1.257186038	EL.94
Participant.014	ROT8_G2	0.703930371	-1.251115995	EL.95
Participant.014	ROT8_G2	0.703951715	-1.197129712	EL.96
Participant.014	ROT8_G2	0.703971292	-1.161909819	EL.97
Participant.014	ROT8_G2	0.70347008	-1.054452658	EL.98
Participant.014	ROT8_G2	0.703510757	-1.112145782	EL.99
Participant.014	ROT8_G2	0.703438925	-1.020859823	EL.100
Participant.014	ROT8_G2	0.703177201	-1.250754442	EL.101
Participant.014	ROT8_G2	0.703226387	-1.200186506	EL.102
Participant.014	ROT8_G2	0.703153856	-1.1562994	EL.103
Participant.014	ROT8_G2	0.703094669	-1.116826566	EL.104
Participant.014	ROT8_G2	0.70295937	-1.357033065	EL.105
Participant.014	ROT8_G2	0.702644658	-1.303723797	EL.106
Participant.014	ROT8_G2	0.702674012	-1.363653404	EL.107
Participant.014	ROT8_G2	0.702482827	-1.563105002	EL.108
Participant.014	ROT8_G2	0.702399988	-1.388179334	EL.109
Participant.014	ROT8_G2	0.702440461	-1.240457678	EL.110
Participant.014	ROT8_G2	0.702341805	-1.380671963	EL.111
Participant.014	ROT8_G2	0.701890848	-1.393091261	EL.112
Participant.014	ROT8_G2	0.701776761	-1.522002612	EL.113
Participant.014	ROT8_G2	0.701622125	-1.633946523	EL.114
Participant.014	ROT8_G2	0.701557551	-1.575364939	EL.115
Participant.014	ROT8_G2	0.70148289	-1.313076162	EL.116
Participant.014	ROT8_G2	0.701322248	-1.44346399	EL.117
Participant.014	ROT8_G2	0.701613242	-1.753477663	EL.118
Participant.014	ROT8_G2	0.701228673	-1.620151803	EL.119
Participant.014	ROT8_G2	0.701232939	-1.596119213	EL.120
Participant.014	ROT8_G2	0.701119307	-1.625713095	EL.121
Participant.014	ROT8_G2	0.700901023	-1.96510908	EL.122
Participant.014	ROT8_G2	0.700868921	-1.664106496	EL.123
Participant.014	ROT8_G2	0.700728502	-1.622754854	EL.124
Participant.014	ROT8_G2	0.70063215	-1.60950785	EL.125
Participant.014	ROT8_G2	0.700573256	-1.726015911	EL.126
Participant.014	ROT8_G2	0.700228779	-1.7780947	EL.127
Participant.014	ROT8_G2	0.700085269	-1.428785467	EL.128
Participant.014	ROT8_G2	0.69998726	-1.629940573	EL.129
Participant.014	ROT8_G2	0.699763568	-1.567102313	EL.130
Participant.014	ROT8_G2	0.699530398	-2.616737496	EL.131
Participant.014	ROT8_G2	0.699397992	-2.372712177	Zen_30s_4.0
Participant.014	ROT8_G2	0.699271105	-2.001094341	Zen_30s_4.1
Participant.014	ROT8_G2	0.699065836	-1.579541985	Zen_30s_4.2
Participant.014	ROT8_G2	0.69918785	-1.242809721	Zen_30s_4.3
Participant.014	ROT8_G2	0.699190947	-1.517877191	Zen_30s_4.4
Participant.014	ROT8_G2	0.699586594	-1.701260141	Zen_30s_4.5
Participant.014	ROT8_G2	0.700191913	-1.821662172	Zen_30s_4.6
Participant.014	ROT8_G2	0.700292267	-1.758267959	Zen_30s_4.7
Participant.014	ROT8_G2	0.699518699	-1.659097354	Zen_30s_4.8
Participant.014	ROT8_G2	0.699472662	-1.779411046	Zen_30s_4.9
Participant.014	ROT8_G2	0.699331737	-1.650704002	Zen_30s_4.10
Participant.014	ROT8_G2	0.69929886	-1.679433957	Zen_30s_4.11
Participant.014	ROT8_G2	0.698933015	-1.496041911	Zen_30s_4.12
Participant.014	ROT8_G2	0.698748915	-1.48905693	Zen_30s_4.13
Participant.014	ROT8_G2	0.698477653	-1.608412854	Zen_30s_4.14
Participant.014	ROT8_G2	0.69829852	-1.38140405	Zen_30s_4.15
Participant.014	ROT8_G2	0.698515366	-1.328383957	Zen_30s_4.16
Participant.014	ROT8_G2	0.698516358	-1.322154808	Zen_30s_4.17
Participant.014	ROT8_G2	0.698380097	-1.502424129	Zen_30s_4.18
Participant.014	ROT8_G2	0.698240532	-1.476900721	Zen_30s_4.19
Participant.014	ROT8_G2	0.697815547	-1.305114079	Zen_30s_4.20
Participant.014	ROT8_G2	0.697810434	-1.276557207	Zen_30s_4.21
Participant.014	ROT8_G2	0.697823856	-1.279147339	Zen_30s_4.22
Participant.014	ROT8_G2	0.697937971	-1.516266346	Zen_30s_4.23
Participant.014	ROT8_G2	0.697679655	-1.725900754	Zen_30s_4.24
Participant.014	ROT8_G2	0.697709428	-1.586102263	Zen_30s_4.25
Participant.014	ROT8_G2	0.697542745	-1.548230712	Zen_30s_4.26
Participant.014	ROT8_G2	0.697366526	-1.67723856	Zen_30s_4.27
Participant.014	ROT8_G2	0.697696543	-1.572078824	Zen_30s_4.28
Participant.014	ROT8_G2	0.697790464	-1.833136754	Zen_30s_4.29
Participant.014	ROT8_G2	0.697862092	-1.720248714	LN4.0
Participant.014	ROT8_G2	0.69790998	-1.679836988	LN4.1
Participant.014	ROT8_G2	0.697650778	-1.559991121	LN4.2
Participant.014	ROT8_G2	0.697540115	-1.58091286	LN4.3
Participant.014	ROT8_G2	0.697327406	-1.649107695	LN4.4
Participant.014	ROT8_G2	0.69716498	-1.694740725	LN4.5
Participant.014	ROT8_G2	0.696997979	-1.617877467	LN4.6
Participant.014	ROT8_G2	0.697180191	-1.882996993	GH.0
Participant.014	ROT8_G2	0.697107728	-2.154307604	GH.1
Participant.014	ROT8_G2	0.696862398	-2.210880216	GH.2
Participant.014	ROT8_G2	0.696635171	-2.15986219	GH.3
Participant.014	ROT8_G2	0.696957796	-2.163304862	GH.4
Participant.014	ROT8_G2	0.696810513	-1.938296016	GH.5
Participant.014	ROT8_G2	0.696692973	-1.963976288	GH.6
Participant.014	ROT8_G2	0.696832042	-2.098790677	GH.7
Participant.014	ROT8_G2	0.696538197	-2.048075596	GH.8
Participant.014	ROT8_G2	0.696281153	-2.008512322	GH.9
Participant.014	ROT8_G2	0.695965719	-1.973374113	GH.10
Participant.014	ROT8_G2	0.695731313	-0.502521315	GH.11
Participant.014	ROT8_G2	0.695568139	2.207025251	GH.12
Participant.014	ROT8_G2	0.695297442	1.386383451	GH.13
Participant.014	ROT8_G2	0.695238237	1.143970864	GH.14
Participant.014	ROT8_G2	0.694887278	0.872998343	GH.15
Participant.014	ROT8_G2	0.695030654	0.454799596	GH.16
Participant.014	ROT8_G2	0.694809165	0.39155697	GH.17
Participant.014	ROT8_G2	0.694738954	0.35400664	GH.18
Participant.014	ROT8_G2	0.69473498	0.241639026	GH.19
Participant.014	ROT8_G2	0.694539103	0.150841482	GH.20
Participant.014	ROT8_G2	0.694407915	0.101531386	GH.21
Participant.014	ROT8_G2	0.694322337	0.05636061	GH.22
Participant.014	ROT8_G2	0.694166696	-0.04650317	GH.23
Participant.014	ROT8_G2	0.694178725	-0.165464052	GH.24
Participant.014	ROT8_G2	0.694013926	-0.257211336	GH.25
Participant.014	ROT8_G2	0.693950157	-0.222933613	GH.26
Participant.014	ROT8_G2	0.693839713	-0.227815954	GH.27
Participant.014	ROT8_G2	0.693609037	-0.2293022	GH.28
Participant.014	ROT8_G2	0.693523797	-0.196962929	GH.29
Participant.014	ROT8_G2	0.693524248	-0.095962453	GH.30
Participant.014	ROT8_G2	0.693325798	-0.142333651	GH.31
Participant.014	ROT8_G2	0.693288038	-0.199389021	GH.32
Participant.014	ROT8_G2	0.692884465	-0.170919086	GH.33
Participant.014	ROT8_G2	0.692812624	-0.2057935	GH.34
Participant.014	ROT8_G2	0.692702871	-0.380896375	GH.35
Participant.014	ROT8_G2	0.692613137	-0.33862706	GH.36
Participant.014	ROT8_G2	0.692395518	-0.312580522	GH.37
Participant.014	ROT8_G2	0.692160425	-0.209309896	GH.38
Participant.014	ROT8_G2	0.692102693	-0.324237074	GH.39
Participant.014	ROT8_G2	0.69190861	-0.40134424	GH.40
Participant.014	ROT8_G2	0.691985137	-0.339895027	GH.41
Participant.014	ROT8_G2	0.69180541	-0.356445909	GH.42
Participant.014	ROT8_G2	0.691646846	-0.47963791	GH.43
Participant.014	ROT8_G2	0.691304149	-0.613527902	GH.44
Participant.014	ROT8_G2	0.691156106	-0.448242801	GH.45
Participant.014	ROT8_G2	0.691038993	-0.645071898	GH.46
Participant.014	ROT8_G2	0.69080084	-0.446021207	GH.47
Participant.014	ROT8_G2	0.690556169	-0.631915792	GH.48
Participant.014	ROT8_G2	0.690446134	-0.621172965	GH.49
Participant.014	ROT8_G2	0.6901168	-0.812015687	GH.50
Participant.014	ROT8_G2	0.690121318	-0.973803436	GH.51
Participant.014	ROT8_G2	0.689975958	-0.888444458	GH.52
Participant.014	ROT8_G2	0.689734823	-0.848334265	GH.53
Participant.014	ROT8_G2	0.689582042	-0.891491	GH.54
Participant.014	ROT8_G2	0.689507764	-0.830027882	GH.55
Participant.014	ROT8_G2	0.68928714	-0.641926471	GH.56
Participant.014	ROT8_G2	0.689080355	-0.658052102	GH.57
Participant.014	ROT8_G2	0.688977399	-0.872600778	GH.58
Participant.014	ROT8_G2	0.688628893	-0.838555209	GH.59
Participant.014	ROT8_G2	0.68853262	-0.723242108	GH.60
Participant.014	ROT8_G2	0.688386647	-0.791052058	GH.61
Participant.014	ROT8_G2	0.688147265	-0.093591046	GH.62
Participant.014	ROT8_G2	0.688056572	0.834582293	GH.63
Participant.014	ROT8_G2	0.687978618	-0.148963491	GH.64
Participant.014	ROT8_G2	0.688075255	-0.541451899	GH.65
Participant.014	ROT8_G2	0.688197031	-0.607383982	GH.66
Participant.014	ROT8_G2	0.688138863	-0.672975111	GH.67
Participant.014	ROT8_G2	0.687991913	-0.785446898	GH.68
Participant.014	ROT8_G2	0.687797681	-0.74777627	GH.69
Participant.014	ROT8_G2	0.687372057	-0.52914137	GH.70
Participant.014	ROT8_G2	0.687367296	-0.721122297	GH.71
Participant.014	ROT8_G2	0.687367887	-0.568505367	GH.72
Participant.014	ROT8_G2	0.687050684	-0.746068239	GH.73
Participant.014	ROT8_G2	0.686995559	-0.884848297	GH.74
Participant.014	ROT8_G2	0.686553674	-0.775175031	GH.75
Participant.014	ROT8_G2	0.686623116	-0.866278155	GH.76
Participant.014	ROT8_G2	0.686508458	-0.882290691	GH.77
Participant.014	ROT8_G2	0.686166444	-0.740531104	GH.78
Participant.014	ROT8_G2	0.686028	-0.745751664	GH.79
Participant.014	ROT8_G2	0.685993084	-1.024964237	GH.80
Participant.014	ROT8_G2	0.685833362	-0.873254433	GH.81
Participant.014	ROT8_G2	0.685704665	-1.023218378	GH.82
Participant.014	ROT8_G2	0.685457061	-0.965299511	GH.83
Participant.014	ROT8_G2	0.685376528	-1.121443415	GH.84
Participant.014	ROT8_G2	0.685152341	-1.141212657	GH.85
Participant.014	ROT8_G2	0.684945443	-0.832284674	GH.86
Participant.014	ROT8_G2	0.684941908	0.122473327	GH.87
Participant.014	ROT8_G2	0.684772189	1.159691539	GH.88
Participant.014	ROT8_G2	0.684547175	2.511607317	GH.89
Participant.014	ROT8_G2	0.684456575	2.008689304	GH.90
Participant.014	ROT8_G2	0.684468834	1.681076603	GH.91
Participant.014	ROT8_G2	0.684565122	1.599102803	GH.92
Participant.014	ROT8_G2	0.684527345	1.370511874	GH.93
Participant.014	ROT8_G2	0.684161496	1.159152087	GH.94
Participant.014	ROT8_G2	0.683995158	1.09087157	GH.95
Participant.014	ROT8_G2	0.683996042	1.019990528	GH.96
Participant.014	ROT8_G2	0.68372571	1.079401875	GH.97
Participant.014	ROT8_G2	0.683563	1.531858361	GH.98
Participant.014	ROT8_G2	0.683476312	1.739874869	GH.99
Participant.014	ROT8_G2	0.683414566	1.923625329	GH.100
Participant.014	ROT8_G2	0.683206623	2.100841668	GH.101
Participant.014	ROT8_G2	0.68322247	2.149872363	GH.102
Participant.014	ROT8_G2	0.683101539	2.112590177	GH.103
Participant.014	ROT8_G2	0.683005166	2.315430552	GH.104
Participant.014	ROT8_G2	0.68264018	2.514750593	GH.105
Participant.014	ROT8_G2	0.682524108	2.391775743	GH.106
Participant.014	ROT8_G2	0.682378093	2.262151331	GH.107
Participant.014	ROT8_G2	0.682288894	2.221715631	GH.108
Participant.014	ROT8_G2	0.682342926	2.254868854	GH.109
Participant.014	ROT8_G2	0.682236214	2.222081405	GH.110
Participant.014	ROT8_G2	0.682039687	2.229548732	GH.111
Participant.014	ROT8_G2	0.681765732	2.302699598	Zen_30s_5.0
Participant.014	ROT8_G2	0.681724436	2.353726074	Zen_30s_5.1
Participant.014	ROT8_G2	0.681654349	2.378180353	Zen_30s_5.2
Participant.014	ROT8_G2	0.681694467	2.487172651	Zen_30s_5.3
Participant.014	ROT8_G2	0.681959947	2.340785303	Zen_30s_5.4
Participant.014	ROT8_G2	0.681919664	2.34128572	Zen_30s_5.5
Participant.014	ROT8_G2	0.681785098	2.368352664	Zen_30s_5.6
Participant.014	ROT8_G2	0.681802511	2.355487071	Zen_30s_5.7
Participant.014	ROT8_G2	0.681457023	2.327943061	Zen_30s_5.8
Participant.014	ROT8_G2	0.681404627	2.26814945	Zen_30s_5.9
Participant.014	ROT8_G2	0.68107812	2.277002271	Zen_30s_5.10
Participant.014	ROT8_G2	0.681315742	2.302802792	Zen_30s_5.11
Participant.014	ROT8_G2	0.681386761	2.21635719	Zen_30s_5.12
Participant.014	ROT8_G2	0.681042536	1.92181834	Zen_30s_5.13
Participant.014	ROT8_G2	0.681062407	2.107388549	Zen_30s_5.14
Participant.014	ROT8_G2	0.681682702	2.134000907	Zen_30s_5.15
Participant.014	ROT8_G2	0.681880946	1.865381423	Zen_30s_5.16
Participant.014	ROT8_G2	0.681639784	1.330843287	Zen_30s_5.17
Participant.014	ROT8_G2	0.681631045	1.369116326	Zen_30s_5.18
Participant.014	ROT8_G2	0.681638993	1.316712612	Zen_30s_5.19
Participant.014	ROT8_G2	0.68135538	1.315409223	Zen_30s_5.20
Participant.014	ROT8_G2	0.681378748	1.533296171	Zen_30s_5.21
Participant.014	ROT8_G2	0.681209634	1.511917393	Zen_30s_5.22
Participant.014	ROT8_G2	0.681235366	1.399321813	Zen_30s_5.23
Participant.014	ROT8_G2	0.681017396	1.577382841	Zen_30s_5.24
Participant.014	ROT8_G2	0.680892064	1.512457383	Zen_30s_5.25
Participant.014	ROT8_G2	0.680951376	1.460953552	Zen_30s_5.26
Participant.014	ROT8_G2	0.680790246	1.442976506	Zen_30s_5.27
Participant.014	ROT8_G2	0.680757281	1.239359592	Zen_30s_5.28
Participant.014	ROT8_G2	0.680530531	1.257175343	Zen_30s_5.29
Participant.014	ROT8_G2	0.680301978	1.847479079	HP1.0
Participant.014	ROT8_G2	0.680313069	1.874732626	HP1.1
Participant.014	ROT8_G2	0.680155888	2.007460145	HP1.2
Participant.014	ROT8_G2	0.680514403	2.063923505	HP1.3
Participant.014	ROT8_G2	0.680705317	1.753081134	HP1.4
Participant.014	ROT8_G2	0.681155285	1.675734617	HP1.5
Participant.014	ROT8_G2	0.681481664	1.580185322	HP1.6
Participant.014	ROT8_G2	0.681177612	1.590809243	HP1.7
Participant.014	ROT8_G2	0.680847543	1.533697272	SL.0
Participant.014	ROT8_G2	0.680539199	1.688957292	SL.1
Participant.014	ROT8_G2	0.68071698	1.806036723	SL.2
Participant.014	ROT8_G2	0.680784022	1.8220454	SL.3
Participant.014	ROT8_G2	0.680963514	1.926284848	SL.4
Participant.014	ROT8_G2	0.680937953	1.90215525	SL.5
Participant.014	ROT8_G2	0.680988327	1.789281815	SL.6
Participant.014	ROT8_G2	0.681026145	1.728274131	SL.7
Participant.014	ROT8_G2	0.681216379	1.792919724	SL.8
Participant.014	ROT8_G2	0.681592292	1.689881749	SL.9
Participant.014	ROT8_G2	0.681474992	1.711136944	SL.10
Participant.014	ROT8_G2	0.681637966	1.707778958	SL.11
Participant.014	ROT8_G2	0.681747883	1.772065475	SL.12
Participant.014	ROT8_G2	0.681796813	1.695774923	SL.13
Participant.014	ROT8_G2	0.681379581	1.613281353	SL.14
Participant.014	ROT8_G2	0.681469692	1.666291236	SL.15
Participant.014	ROT8_G2	0.681489396	1.71795433	SL.16
Participant.014	ROT8_G2	0.68133923	1.59111138	SL.17
Participant.014	ROT8_G2	0.681082938	1.566005137	SL.18
Participant.014	ROT8_G2	0.681156156	1.491872606	SL.19
Participant.014	ROT8_G2	0.681175361	1.444166657	SL.20
Participant.014	ROT8_G2	0.681215447	1.514773172	SL.21
Participant.014	ROT8_G2	0.681694239	1.431471129	SL.22
Participant.014	ROT8_G2	0.681534758	1.422584917	SL.23
Participant.014	ROT8_G2	0.681664061	1.39253701	SL.24
Participant.014	ROT8_G2	0.681482956	1.415253134	SL.25
Participant.014	ROT8_G2	0.681618879	1.434698232	SL.26
Participant.014	ROT8_G2	0.68154709	1.410392335	SL.27
Participant.014	ROT8_G2	0.681688174	1.469865945	SL.28
Participant.014	ROT8_G2	0.681655825	1.57022524	SL.29
Participant.014	ROT8_G2	0.681718018	1.4751649	SL.30
Participant.014	ROT8_G2	0.681528155	1.501565421	SL.31
Participant.014	ROT8_G2	0.681466418	1.574609679	SL.32
Participant.014	ROT8_G2	0.681337072	1.539568324	SL.33
Participant.014	ROT8_G2	0.681070159	1.506718949	SL.34
Participant.014	ROT8_G2	0.681180445	1.622673469	SL.35
Participant.014	ROT8_G2	0.680930232	1.597789057	SL.36
Participant.014	ROT8_G2	0.680676594	1.648928423	SL.37
Participant.014	ROT8_G2	0.680669786	1.571851991	SL.38
Participant.014	ROT8_G2	0.680445454	1.585724299	SL.39
Participant.014	ROT8_G2	0.680400773	1.665479123	SL.40
Participant.014	ROT8_G2	0.680162853	1.585899409	SL.41
Participant.014	ROT8_G2	0.679805723	0.995783333	SL.42
Participant.014	ROT8_G2	0.679580401	0.838275744	SL.43
Participant.014	ROT8_G2	0.679582632	1.362191892	SL.44
Participant.014	ROT8_G2	0.679480573	1.411539949	SL.45
Participant.014	ROT8_G2	0.679127544	1.261707414	SL.46
Participant.014	ROT8_G2	0.679033422	1.239140296	SL.47
Participant.014	ROT8_G2	0.678852052	1.346504924	SL.48
Participant.014	ROT8_G2	0.678709773	1.242620214	SL.49
Participant.014	ROT8_G2	0.678561837	1.165731767	SL.50
Participant.014	ROT8_G2	0.678486374	1.212764516	SL.51
Participant.014	ROT8_G2	0.678510598	1.284996164	SL.52
Participant.014	ROT8_G2	0.678273901	1.289839957	SL.53
Participant.014	ROT8_G2	0.678123567	2.773147691	SL.54
Participant.014	ROT8_G2	0.678051518	3.762308747	SL.55
Participant.014	ROT8_G2	0.678132755	3.632042273	SL.56
Participant.014	ROT8_G2	0.678532505	3.340844594	SL.57
Participant.014	ROT8_G2	0.679065532	2.958454426	SL.58
Participant.014	ROT8_G2	0.680093716	2.476591698	SL.59
Participant.014	ROT8_G2	0.680074936	2.181654239	SL.60
Participant.014	ROT8_G2	0.679719313	2.070043361	SL.61
Participant.014	ROT8_G2	0.679651274	2.056386893	SL.62
Participant.014	ROT8_G2	0.6801535	2.114437997	SL.63
Participant.014	ROT8_G2	0.680724307	2.040137414	SL.64
Participant.014	ROT8_G2	0.682848587	2.00269793	SL.65
Participant.014	ROT8_G2	0.683826573	1.989077272	SL.66
Participant.014	ROT8_G2	0.684667198	2.021951629	SL.67
Participant.014	ROT8_G2	0.685415998	2.003776649	SL.68
Participant.014	ROT8_G2	0.685503925	1.96616742	SL.69
Participant.014	ROT8_G2	0.685490796	2.061805247	SL.70
Participant.014	ROT8_G2	0.685111063	1.950237662	SL.71
Participant.014	ROT8_G2	0.684815013	1.794027414	SL.72
Participant.014	ROT8_G2	0.684641175	1.797136597	SL.73
Participant.014	ROT8_G2	0.684440911	1.853458521	SL.74
Participant.014	ROT8_G2	0.684632714	1.772761939	SL.75
Participant.014	ROT8_G2	0.684608036	1.776163021	SL.76
Participant.014	ROT8_G2	0.684599083	1.769107032	SL.77
Participant.014	ROT8_G2	0.684529262	1.680416381	SL.78
Participant.014	ROT8_G2	0.684726538	1.666582531	SL.79
Participant.014	ROT8_G2	0.685062549	1.550042693	SL.80
Participant.014	ROT8_G2	0.685084285	1.555024796	SL.81
Participant.014	ROT8_G2	0.685045964	1.623213103	SL.82
Participant.014	ROT8_G2	0.684508223	1.625855797	SL.83
Participant.014	ROT8_G2	0.684239518	1.742767638	SL.84
Participant.014	ROT8_G2	0.683927635	1.517952007	SL.85
Participant.014	ROT8_G2	0.683734823	1.507919512	SL.86
Participant.014	ROT8_G2	0.683709843	1.682374498	SL.87
Participant.014	ROT8_G2	0.683390786	1.809013722	SL.88
Participant.014	ROT8_G2	0.683427837	1.898669308	SL.89
Participant.014	ROT8_G2	0.683156293	1.836108224	SL.90
Participant.014	ROT8_G2	0.683167705	1.874832242	SL.91
Participant.014	ROT8_G2	0.682921398	1.899492622	SL.92
Participant.014	ROT8_G2	0.683111442	1.71380201	SL.93
Participant.014	ROT8_G2	0.683093955	1.828141093	SL.94
Participant.014	ROT8_G2	0.682939396	1.867904802	SL.95
Participant.014	ROT8_G2	0.68277256	1.836349484	SL.96
Participant.014	ROT8_G2	0.682597078	1.780972993	SL.97
Participant.014	ROT8_G2	0.682432925	1.664162847	SL.98
Participant.014	ROT8_G2	0.682435057	1.396666818	SL.99
Participant.014	ROT8_G2	0.68221384	1.411839663	SL.100
Participant.014	ROT8_G2	0.682006802	1.322128975	SL.101
Participant.014	ROT8_G2	0.682111184	1.342839138	SL.102
Participant.014	ROT8_G2	0.681866602	1.422241943	SL.103
Participant.014	ROT8_G2	0.681717814	1.683078007	SL.104
Participant.014	ROT8_G2	0.681505128	1.544289587	SL.105
Participant.014	ROT8_G2	0.681539299	1.379065456	SL.106
Participant.014	ROT8_G2	0.681547386	1.31115038	SL.107
Participant.014	ROT8_G2	0.681598719	1.18984543	SL.108
Participant.014	ROT8_G2	0.681380632	0.989604362	SL.109
Participant.014	ROT8_G2	0.681110372	1.098332023	SL.110
Participant.014	ROT8_G2	0.68097066	1.123235922	SL.111
Participant.014	ROT8_G2	0.680799735	1.057728957	SL.112
Participant.014	ROT8_G2	0.680652365	1.08515342	SL.113
Participant.014	ROT8_G2	0.680692033	1.142466489	SL.114
Participant.014	ROT8_G2	0.680534319	1.178668285	SL.115
Participant.014	ROT8_G2	0.68025827	1.099565464	SL.116
Participant.014	ROT8_G2	0.680176954	1.030447977	SL.117
Participant.014	ROT8_G2	0.680026293	1.118145389	SL.118
Participant.014	ROT8_G2	0.679785505	1.373648949	SL.119
Participant.014	ROT8_G2	0.679882613	1.163793849	SL.120
Participant.014	ROT8_G2	0.67966526	1.082436882	SL.121
Participant.014	ROT8_G2	0.679720797	1.129601574	SL.122
Participant.014	ROT8_G2	0.679631235	1.252019638	SL.123
Participant.014	ROT8_G2	0.679422367	1.16689103	SL.124
Participant.014	ROT8_G2	0.679376602	1.127797462	SL.125
Participant.014	ROT8_G2	0.679367821	1.282745751	SL.126
Participant.014	ROT8_G2	0.679056767	1.370339788	SL.127
Participant.014	ROT8_G2	0.678867956	1.455773128	SL.128
Participant.014	ROT8_G2	0.678900645	1.35856592	SL.129
Participant.014	ROT8_G2	0.678768956	1.197668538	SL.130
Participant.014	ROT8_G2	0.678370963	1.118127528	SL.131
Participant.014	ROT8_G2	0.678434249	1.173554297	SL.132
Participant.014	ROT8_G2	0.678202341	1.248811344	SL.133
Participant.014	ROT8_G2	0.678213945	1.796916872	SL.134
Participant.014	ROT8_G2	0.677891028	3.02415441	SL.135
Participant.014	ROT8_G2	0.677898406	2.849587466	SL.136
Participant.014	ROT8_G2	0.677930157	2.892560922	SL.137
Participant.014	ROT8_G2	0.677898963	2.754605483	SL.138
Participant.014	ROT8_G2	0.678330572	2.364025092	SL.139
Participant.014	ROT8_G2	0.678428888	2.030423414	SL.140
Participant.014	ROT8_G2	0.678374578	1.830777917	SL.141
Participant.014	ROT8_G2	0.677966848	1.82564072	SL.142
Participant.014	ROT8_G2	0.677739909	1.750023749	SL.143
Participant.014	ROT8_G2	0.677501814	1.760953911	SL.144
Participant.014	ROT8_G2	0.677300972	1.955608267	SL.145
Participant.014	ROT8_G2	0.677083393	2.211436381	SL.146
Participant.014	ROT8_G2	0.677001694	2.173755344	SL.147
Participant.014	ROT8_G2	0.676950561	2.221359452	SL.148
Participant.014	ROT8_G2	0.676833134	2.456892167	SL.149
Participant.014	ROT8_G2	0.676810694	3.178542916	SL.150
Participant.014	ROT8_G2	0.677007652	3.09229904	SL.151
Participant.014	ROT8_G2	0.676997134	2.32481293	SL.152
Participant.014	ROT8_G2	0.677189628	2.177153217	SL.153
Participant.014	ROT8_G2	0.677235686	1.892889157	SL.154
Participant.014	ROT8_G2	0.677148404	1.632141129	SL.155
Participant.014	ROT8_G2	0.67668507	1.520081576	SL.156
Participant.014	ROT8_G2	0.676448846	1.102047327	SL.157
Participant.014	ROT8_G2	0.676268905	1.453148491	SL.158
Participant.014	ROT8_G2	0.676276821	1.466953245	SL.159
Participant.014	ROT8_G2	0.676041177	1.308658423	SL.160
Participant.014	ROT8_G2	0.675921854	1.31838422	SL.161
Participant.014	ROT8_G2	0.675672217	1.353893525	SL.162
Participant.014	ROT8_G2	0.675567345	1.340987452	SL.163
Participant.014	ROT8_G2	0.675524928	1.484667636	SL.164
Participant.014	ROT8_G2	0.675247541	1.557488804	SL.165
Participant.014	ROT8_G2	0.675216966	1.436798131	SL.166
Participant.014	ROT8_G2	0.675201456	1.031638648	SL.167
Participant.014	ROT8_G2	0.675009297	0.953935299	SL.168
Participant.014	ROT8_G2	0.674955434	0.986879534	SL.169
Participant.014	ROT8_G2	0.674681907	0.939893356	SL.170
Participant.014	ROT8_G2	0.674502124	0.963478227	SL.171
Participant.014	ROT8_G2	0.674545189	0.973534212	SL.172
Participant.014	ROT8_G2	0.67444276	0.906835357	SL.173
Participant.014	ROT8_G2	0.674217045	0.805115562	SL.174
Participant.014	ROT8_G2	0.67438983	0.876248453	SL.175
Participant.014	ROT8_G2	0.674338663	1.848112325	SL.176
Participant.014	ROT8_G2	0.674270266	2.000006973	SL.177
Participant.014	ROT8_G2	0.674002276	2.143444098	Zen_30s_6.0
Participant.014	ROT8_G2	0.674084427	2.508249305	Zen_30s_6.1
Participant.014	ROT8_G2	0.674218096	2.685287002	Zen_30s_6.2
Participant.014	ROT8_G2	0.674233186	2.754700748	Zen_30s_6.3
Participant.014	ROT8_G2	0.674771372	2.827696734	Zen_30s_6.4
Participant.014	ROT8_G2	0.674951245	2.72425139	Zen_30s_6.5
Participant.014	ROT8_G2	0.674991648	2.885056527	Zen_30s_6.6
Participant.014	ROT8_G2	0.67466966	2.74022351	Zen_30s_6.7
Participant.014	ROT8_G2	0.674910483	2.390029266	Zen_30s_6.8
Participant.014	ROT8_G2	0.674931102	2.343739256	Zen_30s_6.9
Participant.014	ROT8_G2	0.674712495	2.223272292	Zen_30s_6.10
Participant.014	ROT8_G2	0.674663829	2.170109605	Zen_30s_6.11
Participant.014	ROT8_G2	0.674566725	2.16145448	Zen_30s_6.12
Participant.014	ROT8_G2	0.674365112	2.243433744	Zen_30s_6.13
Participant.014	ROT8_G2	0.67435285	2.249569132	Zen_30s_6.14
Participant.014	ROT8_G2	0.674383713	2.208412727	Zen_30s_6.15
Participant.014	ROT8_G2	0.674346996	2.117316945	Zen_30s_6.16
Participant.014	ROT8_G2	0.674293851	2.010393263	Zen_30s_6.17
Participant.014	ROT8_G2	0.674324403	1.886067633	Zen_30s_6.18
Participant.014	ROT8_G2	0.674875968	1.142951657	Zen_30s_6.19
Participant.014	ROT8_G2	0.675880251	1.305432129	Zen_30s_6.20
Participant.014	ROT8_G2	0.676716376	0.065942153	Zen_30s_6.21
Participant.014	ROT8_G2	0.677453285	0.510658201	Zen_30s_6.22
Participant.014	ROT8_G2	0.677488689	0.070055872	Zen_30s_6.23
Participant.014	ROT8_G2	0.677607106	0.228778807	Zen_30s_6.24
Participant.014	ROT8_G2	0.677577588	0.138598762	Zen_30s_6.25
Participant.014	ROT8_G2	0.67760553	0.30219245	Zen_30s_6.26
Participant.014	ROT8_G2	0.677845263	0.466523886	Zen_30s_6.27
Participant.014	ROT8_G2	0.677787782	0.411236703	Zen_30s_6.28
Participant.014	ROT8_G2	0.677797706	0.212207943	Zen_30s_6.29
Participant.014	ROT8_G2	0.677725304	0.316992228	Zen_30s_6.30
Participant.014	ROT8_G2	0.677870975	0.271405546	LN1.0
Participant.014	ROT8_G2	0.677895121	0.3155605	LN1.1
Participant.014	ROT8_G2	0.677727588	0.347338751	LN1.2
Participant.014	ROT8_G2	0.677682704	0.724496957	LN1.3
Participant.014	ROT8_G2	0.677685472	1.417796216	LN1.4
Participant.014	ROT8_G2	0.677463438	1.305530024	LN1.5
Participant.014	ROT8_G2	0.677755792	1.111591309	LN1.6
Participant.014	ROT8_G2	0.677717554	0.81697034	SH.0
Participant.014	ROT8_G2	0.677549028	0.517591443	SH.1
Participant.014	ROT8_G2	0.677586602	0.49973611	SH.2
Participant.014	ROT8_G2	0.677487536	0.617350272	SH.3
Participant.014	ROT8_G2	0.677405689	0.747519334	SH.4
Participant.014	ROT8_G2	0.677445208	0.857604001	SH.5
Participant.014	ROT8_G2	0.677463277	0.811910387	SH.6
Participant.014	ROT8_G2	0.677417147	0.784407668	SH.7
Participant.014	ROT8_G2	0.677492183	1.022958653	SH.8
Participant.014	ROT8_G2	0.677440741	1.973164818	SH.9
Participant.014	ROT8_G2	0.677430959	1.873016967	SH.10
Participant.014	ROT8_G2	0.677551054	1.927525513	SH.11
Participant.014	ROT8_G2	0.677537755	1.951296096	SH.12
Participant.014	ROT8_G2	0.677484347	2.009966718	SH.13
Participant.014	ROT8_G2	0.677433578	2.158913418	SH.14
Participant.014	ROT8_G2	0.677216593	2.762649274	SH.15
Participant.014	ROT8_G2	0.677123648	2.820190779	SH.16
Participant.014	ROT8_G2	0.677429132	2.726617564	SH.17
Participant.014	ROT8_G2	0.678303137	2.723244719	SH.18
Participant.014	ROT8_G2	0.678283163	2.558527939	SH.19
Participant.014	ROT8_G2	0.678519244	2.561020199	SH.20
Participant.014	ROT8_G2	0.678187649	2.347841304	SH.21
Participant.014	ROT8_G2	0.677897759	2.306613702	SH.22
Participant.014	ROT8_G2	0.67753037	2.154776973	SH.23
Participant.014	ROT8_G2	0.677274	2.081764685	SH.24
Participant.014	ROT8_G2	0.677317775	1.908594076	SH.25
Participant.014	ROT8_G2	0.677282967	1.820708772	SH.26
Participant.014	ROT8_G2	0.677161328	1.84888566	SH.27
Participant.014	ROT8_G2	0.677093495	1.664677665	SH.28
Participant.014	ROT8_G2	0.676899636	1.57058614	SH.29
Participant.014	ROT8_G2	0.676691057	1.481354959	SH.30
Participant.014	ROT8_G2	0.67674763	1.285016052	SH.31
Participant.014	ROT8_G2	0.676645379	1.234436737	SH.32
Participant.014	ROT8_G2	0.676594913	1.144702055	SH.33
Participant.014	ROT8_G2	0.676427218	1.078598302	SH.34
Participant.014	ROT8_G2	0.67634793	1.099454051	SH.35
Participant.014	ROT8_G2	0.676524447	1.126001192	SH.36
Participant.014	ROT8_G2	0.675747101	1.305638114	SH.37
Participant.014	ROT8_G2	0.6759539	1.209766817	SH.38
Participant.014	ROT8_G2	0.675847946	1.076317884	SH.39
Participant.014	ROT8_G2	0.675759208	1.001808243	SH.40
Participant.014	ROT8_G2	0.675642385	1.043955072	SH.41
Participant.014	ROT8_G2	0.675381474	1.009852163	SH.42
Participant.014	ROT8_G2	0.675318185	1.212824566	SH.43
Participant.014	ROT8_G2	0.675270586	1.249957644	SH.44
Participant.014	ROT8_G2	0.675085519	1.337077851	SH.45
Participant.014	ROT8_G2	0.674936113	1.446620029	SH.46
Participant.014	ROT8_G2	0.674742012	1.451356728	SH.47
Participant.014	ROT8_G2	0.674749958	1.41003279	SH.48
Participant.014	ROT8_G2	0.674698849	1.360853719	SH.49
Participant.014	ROT8_G2	0.674552732	1.331856302	SH.50
Participant.014	ROT8_G2	0.674453345	1.273819411	SH.51
Participant.014	ROT8_G2	0.674165136	1.322592069	SH.52
Participant.014	ROT8_G2	0.674312058	1.386876388	SH.53
Participant.014	ROT8_G2	0.674225103	1.309398066	SH.54
Participant.014	ROT8_G2	0.674353675	1.343674692	SH.55
Participant.014	ROT8_G2	0.674344236	1.203539109	SH.56
Participant.014	ROT8_G2	0.67461561	1.224321357	SH.57
Participant.014	ROT8_G2	0.674327186	1.231246147	SH.58
Participant.014	ROT8_G2	0.673775105	1.323530407	SH.59
Participant.014	ROT8_G2	0.67390065	1.286213451	SH.60
Participant.014	ROT8_G2	0.674038435	0.993230311	SH.61
Participant.014	ROT8_G2	0.674061379	1.050009922	SH.62
Participant.014	ROT8_G2	0.673981402	1.068529312	SH.63
Participant.014	ROT8_G2	0.674017998	1.168421442	SH.64
Participant.014	ROT8_G2	0.673856388	1.019633679	SH.65
Participant.014	ROT8_G2	0.673951931	1.33362051	SH.66
Participant.014	ROT8_G2	0.673881854	1.234238293	SH.67
Participant.014	ROT8_G2	0.673885684	0.983073362	SH.68
Participant.014	ROT8_G2	0.673668501	0.762442978	SH.69
Participant.014	ROT8_G2	0.673779693	0.84281985	SH.70
Participant.014	ROT8_G2	0.67366354	0.968933503	SH.71
Participant.014	ROT8_G2	0.673713561	0.820881291	SH.72
Participant.014	ROT8_G2	0.673677104	0.728670255	SH.73
Participant.014	ROT8_G2	0.673518266	0.6966905	SH.74
Participant.014	ROT8_G2	0.673301037	0.827723545	SH.75
Participant.014	ROT8_G2	0.673243677	0.840717455	SH.76
Participant.014	ROT8_G2	0.67343515	0.930271012	SH.77
Participant.014	ROT8_G2	0.673362741	0.979147719	SH.78
Participant.014	ROT8_G2	0.673194042	0.793373132	SH.79
Participant.014	ROT8_G2	0.673219044	0.987659172	SH.80
Participant.014	ROT8_G2	0.673135805	0.73389421	SH.81
Participant.014	ROT8_G2	0.672990623	0.68483568	SH.82
Participant.014	ROT8_G2	0.672879972	0.567500488	SH.83
Participant.014	ROT8_G2	0.672864537	0.397886221	SH.84
Participant.014	ROT8_G2	0.67257263	0.367896986	SH.85
Participant.014	ROT8_G2	0.672556208	0.51467305	SH.86
Participant.014	ROT8_G2	0.672250027	0.603797924	SH.87
Participant.014	ROT8_G2	0.672311537	0.835174356	SH.88
Participant.014	ROT8_G2	0.672450234	0.98203645	SH.89
Participant.014	ROT8_G2	0.672048467	1.29729212	SH.90
Participant.014	ROT8_G2	0.672177111	1.289485585	SH.91
Participant.014	ROT8_G2	0.672127119	1.290491398	SH.92
Participant.014	ROT8_G2	0.671858624	1.282586265	SH.93
Participant.014	ROT8_G2	0.67171974	1.411782887	SH.94
Participant.014	ROT8_G2	0.671625002	1.514130404	SH.95
Participant.014	ROT8_G2	0.671621165	1.480284829	SH.96
Participant.014	ROT8_G2	0.671514635	1.622635528	SH.97
Participant.014	ROT8_G2	0.671409612	1.712387992	SH.98
Participant.014	ROT8_G2	0.671281907	1.699614533	SH.99
[truncated: 493,056 more rows]
